# Supplementary material for: Fecal identification markers impact the feline fecal microbiota
Source: Front Vet Sci. 2023 Feb 8;10:1039931. doi: 10.3389/fvets.2023.1039931 (PMC9946173; doi:10.3389/fvets.2023.1039931)
Supplement: Supplementary file 4 [file Data_Sheet_1.xlsx]

## Sheet: Key
SRA # for sequence download	PRJNA862255
NOTE:	File names shown on the next tab refer to MERGED (i.e. paired end) sequences; individual forward and reverse files are available for download via the provided SRA accession
Sample ID's	ID's refer to file names assigned to FORWARD sequences when uploaded to the NCBI Sequence Read Archive (SRA); the merged sequences are named by the FORWARD file name
Input	# of Sequences in each file that were input into the DADA2 ASV generation pipeline
Filtered	# Sequences in each file that were removed prior to ASV generation due to low sequence quality at one or more positions producing high levels of ambiguous nucleotides
DenoisedFwd	# Sequences in each forward reads file that were removed prior to ASV generation due to low sequence quality at one or more positions producing high levels of ambiguous nucleotides
DenoisedRev	# Sequences in each reverse reads file that were removed prior to ASV generation due to low sequence quality at one or more positions producing high levels of ambiguous nucleotides

## Sheet: Data_Quality_Processing
	Pre-Trimming Samples- Sequence Summary Statistics				Post-Trimming Samples- Sequence Summary Statistics				Number of Sequences at Each DADA2 Processing Phase						Phylum ASV Filtering Summary		Family ASV Filtering Summary
SampleIDs	Starting # Sequences (Forward Reads)	Average Starting Quality Phred Score (Forward Reads)	Starting # Sequences (Reverse Reads)	Average Starting Quality Phred Score (Reverse Reads)	# Sequences Post-Trimming (Forward Reads)	Post-Trimming Average Quality Score (Forward Reads)	# Sequences Post-Trimming (Reverse Reads)	Post-Trimming Average Quality Score (Reverse Reads)	Input	Filtered	DenoisedFwd	DenoisedRev	Merged	NonChimeric	# ASV's pre-filtering	# ASV's post-filtering	# ASV's pre-filtering	# ASV's post-filtering
George-D34-Feces_S48_L001_R1_001.fastq.gz	25789	37	25789	34	25789	37	25789	36	25789	25789	25531	25464	24299	22829	4	4	58	15
George-D35-Feces_S49_L001_R1_001.fastq.gz	87625	37	87625	35	87623	37	87623	36	87625	87623	86512	86199	81908	76747	6	6	58	17
George-D36-Feces_S194_L001_R1_001.fastq.gz	36246	37	36246	35	36245	37	36245	36	36246	36245	35686	35670	33518	30715	6	6	58	17
George-D38-Feces_S195_L001_R1_001.fastq.gz	45367	37	45367	35	45365	37	45365	36	45367	45365	44875	44793	42467	38384	4	4	58	16
George-D41-Feces_S196_L001_R1_001.fastq.gz	13728	37	13728	35	13728	37	13728	36	13728	13728	13606	13590	13029	11886	3	3	58	10
George-D42-Feces_S197_L001_R1_001.fastq.gz	46125	37	46125	35	46125	37	46125	36	46125	46125	45688	45553	43742	39640	5	5	58	13
George-D44-Feces_S198_L001_R1_001.fastq.gz	39528	37	39528	35	39528	37	39528	36	39528	39528	39041	39007	37022	33319	6	6	58	15
George-D46-Feces_S199_L001_R1_001.fastq.gz	35265	37	35265	35	35262	37	35262	36	35265	35262	34698	34601	32294	28360	5	5	58	14
George-D48-Feces_S200_L001_R1_001.fastq.gz	29480	37	29480	35	29480	37	29480	36	29480	29480	29074	29037	27255	23850	7	7	58	19
George-D50-Feces_S201_L001_R1_001.fastq.gz	39698	37	39698	35	39698	37	39698	36	39698	39698	39173	39064	36730	32625	6	6	58	17
George-D52-Feces_S202_L001_R1_001.fastq.gz	30435	37	30435	35	30434	37	30434	36	30435	30434	30039	30070	27952	23455	5	5	58	15
George-D54-Feces_S203_L001_R1_001.fastq.gz	53676	37	53676	35	53676	37	53676	36	53676	53676	52927	52724	49884	46106	6	6	58	15
George-D57-Feces_S204_L001_R1_001.fastq.gz	25592	37	25592	34	25592	37	25592	36	25592	25592	25169	25083	23518	21637	5	5	58	15
George-D58-Feces_S205_L001_R1_001.fastq.gz	46065	37	46065	35	46063	37	46063	36	46065	46063	45386	45427	42848	38340	5	5	58	14
George-D60-Feces_S206_L001_R1_001.fastq.gz	16396	37	16396	35	16395	37	16395	36	16396	16395	16144	16159	15048	13051	3	3	58	12
George-D62-Feces_S207_L001_R1_001.fastq.gz	29722	37	29722	35	29722	37	29722	36	29722	29722	29438	29398	28058	25572	4	4	58	14
George-D63-Feces_S208_L001_R1_001.fastq.gz	37423	37	37423	35	37423	37	37423	36	37423	37423	36990	36994	35184	31173	4	4	58	14
George-D66-Feces_S209_L001_R1_001.fastq.gz	33961	37	33961	35	33961	37	33961	36	33961	33961	33529	33485	31198	27095	4	4	58	13
George-D68-Feces_S210_L001_R1_001.fastq.gz	38150	37	38150	35	38147	37	38147	36	38150	38147	37681	37698	35556	32771	4	4	58	16
George-D71-Feces_S211_L001_R1_001.fastq.gz	27574	37	27574	35	27574	37	27574	36	27574	27574	27098	27124	25205	21780	4	4	58	15
George-D72-Feces_S212_L001_R1_001.fastq.gz	19310	37	19310	35	19310	37	19310	36	19310	19310	19003	19024	17888	16424	6	6	58	18
George-D75-Feces_S213_L001_R1_001.fastq.gz	24124	37	24124	35	24124	37	24124	36	24124	24124	23688	23747	21976	19430	3	3	58	16
George-D76-Feces_S214_L001_R1_001.fastq.gz	25537	37	25537	35	25536	37	25536	36	25537	25536	25277	25261	23947	21360	4	4	58	13
George-D78-Feces_S215_L001_R1_001.fastq.gz	38019	37	38019	35	38018	37	38018	36	38019	38018	37386	37419	35182	32362	4	4	58	15
George-D80-Feces_S216_L001_R1_001.fastq.gz	27909	37	27909	35	27909	37	27909	36	27909	27909	27486	27398	25812	24045	3	3	58	11
George-D82-Feces_S217_L001_R1_001.fastq.gz	44899	37	44899	35	44899	37	44899	36	44899	44899	44155	44162	41134	37553	5	5	58	16
George-D84-Feces_S218_L001_R1_001.fastq.gz	22290	37	22290	35	22290	37	22290	36	22290	22290	21868	21879	20188	17035	3	3	58	14
George-D86-Feces_S219_L001_R1_001.fastq.gz	28500	37	28500	35	28499	37	28499	36	28500	28499	28111	28120	26184	22591	4	4	58	13
George-D88-Feces_S220_L001_R1_001.fastq.gz	34141	37	34141	35	34139	37	34139	36	34141	34139	33667	33668	31786	28456	3	3	58	13
George-D91-Feces_S221_L001_R1_001.fastq.gz	47463	37	47463	35	47462	37	47462	36	47463	47462	46784	46796	43853	38702	5	5	58	14
Goonie-D34-Feces_S169_L001_R1_001.fastq.gz	47548	37	47548	36	47548	37	47548	37	47548	47548	46953	46822	44811	42337	6	6	58	14
Goonie-D35-Feces_S170_L001_R1_001.fastq.gz	55853	37	55853	36	55851	37	55851	37	55853	55851	55202	55093	52647	49571	5	5	58	14
Goonie-D36-Feces_S51_L001_R1_001.fastq.gz	58037	37	58037	35	58034	37	58034	36	58037	58034	57180	57125	54243	51105	5	5	58	11
Goonie-D38-Feces_S52_L001_R1_001.fastq.gz	34298	37	34298	34	34298	37	34298	36	34298	34298	33726	33652	32042	30698	5	5	58	14
Goonie-D40-Feces_S53_L001_R1_001.fastq.gz	60696	37	60696	34	60695	37	60695	36	60696	60695	60137	59891	57825	55123	5	5	58	13
Goonie-D42-Feces_S54_L001_R1_001.fastq.gz	52432	37	52432	35	52431	37	52431	36	52432	52431	51634	51399	48842	46031	5	5	58	14
Goonie-D44-Feces_S55_L001_R1_001.fastq.gz	68577	37	68577	35	68576	37	68576	36	68577	68576	67985	67834	65264	61811	6	6	58	14
Goonie-D46-Feces_S56_L001_R1_001.fastq.gz	29768	37	29768	35	29768	37	29768	36	29768	29768	29307	29126	27629	26223	5	5	58	15
Goonie-D48-Feces_S57_L001_R1_001.fastq.gz	73340	37	73340	35	73337	37	73337	36	73340	73337	72470	72410	69036	64987	5	5	58	14
Goonie-D50-Feces_S58_L001_R1_001.fastq.gz	69684	37	69684	35	69683	37	69683	36	69684	69683	68987	68869	66231	62676	6	6	58	16
Goonie-D52-Feces_S59_L001_R1_001.fastq.gz	70125	37	70125	35	70124	37	70124	36	70125	70124	69253	69085	65798	62331	5	5	58	14
Goonie-D62-Feces_S64_L001_R1_001.fastq.gz	32003	37	32003	35	32003	37	32003	36	32003	32003	31605	31412	29904	28540	5	5	58	15
Goonie-D64-Feces_S65_L001_R1_001.fastq.gz	47745	37	47745	34	47744	37	47744	36	47745	47744	47344	47000	45422	43025	6	6	58	15
Goonie-D66-Feces_S66_L001_R1_001.fastq.gz	57405	37	57405	34	57403	37	57403	36	57405	57403	56684	56279	53680	50916	6	6	58	14
Goonie-D68-Feces_S67_L001_R1_001.fastq.gz	61811	37	61811	35	61811	37	61811	36	61811	61811	61327	61064	58929	55704	5	5	58	15
Goonie-D70-Feces_S68_L001_R1_001.fastq.gz	42529	37	42529	35	42528	37	42528	36	42529	42528	41931	41676	39589	37533	5	5	58	13
Goonie-D72-Feces_S69_L001_R1_001.fastq.gz	66604	37	66604	35	66604	37	66604	36	66604	66604	65708	65550	62157	58341	5	5	58	13
Goonie-D74-Feces_S70_L001_R1_001.fastq.gz	64299	37	64299	35	64295	37	64295	36	64299	64295	63631	63433	61117	58368	6	6	58	17
Goonie-D76-Feces_S71_L001_R1_001.fastq.gz	63141	37	63141	35	63140	37	63140	36	63141	63140	62435	62096	59472	56281	6	6	58	15
Goonie-D78-Feces_S72_L001_R1_001.fastq.gz	34807	37	34807	34	34807	37	34807	36	34807	34807	34498	34348	32977	31274	5	5	58	15
Goonie-D80-Feces_S73_L001_R1_001.fastq.gz	69266	37	69266	33	69264	37	69264	35	69266	69264	68334	67143	63509	60739	6	6	58	13
Goonie-D82-Feces_S74_L001_R1_001.fastq.gz	68770	37	68770	33	68768	37	68768	36	68770	68768	67984	67148	63470	60835	7	7	58	17
Goonie-D84-Feces_S75_L001_R1_001.fastq.gz	54290	37	54290	33	54287	37	54287	36	54290	54287	53613	52861	50206	47941	6	6	58	13
Goonie-D86-Feces_S76_L001_R1_001.fastq.gz	33098	37	33098	33	33095	37	33095	36	33098	33095	32672	32148	30439	29355	5	5	58	14
Goonie-D88-Feces_S77_L001_R1_001.fastq.gz	49919	37	49919	32	49917	37	49917	35	49919	49917	49433	48658	46149	43758	6	6	58	14
Goonie-D90-Feces_S78_L001_R1_001.fastq.gz	81678	37	81678	32	81674	37	81674	35	81678	81674	80604	79342	74848	71286	5	5	58	13
Hercules-D34-Feces_S17_L001_R1_001.fastq.gz	54387	37	54387	34	54386	37	54386	36	54387	54386	53924	53748	51702	48785	6	6	58	14
Hercules-D35-Feces_S18_L001_R1_001.fastq.gz	63159	37	63159	34	63159	37	63159	36	63159	63159	62445	62142	59931	58790	6	6	58	19
Hercules-D36-Feces_S165_L001_R1_001.fastq.gz	51492	37	51492	35	51491	37	51491	36	51492	51491	50852	50714	48391	45648	6	6	58	14
Hercules-D38-Feces_S166_L001_R1_001.fastq.gz	56663	37	56663	35	56663	37	56663	36	56663	56663	56025	56019	53467	50608	6	6	58	15
Hercules-D40-Feces_S167_L001_R1_001.fastq.gz	57190	37	57190	35	57188	37	57188	36	57190	57188	56540	56294	53399	50489	5	5	58	14
Hercules-D42-Feces_S168_L001_R1_001.fastq.gz	42010	37	42010	34	42010	37	42010	36	42010	42010	41552	41389	39694	37717	6	6	58	17
Hercules-D44-Feces_S169_L001_R1_001.fastq.gz	50015	37	50015	34	50014	37	50014	36	50015	50014	49450	49134	46848	44358	6	6	58	15
Hercules-D46-Feces_S170_L001_R1_001.fastq.gz	52516	37	52516	34	52516	37	52516	36	52516	52516	52008	51694	49554	47131	5	5	58	16
Hercules-D48-Feces_S171_L001_R1_001.fastq.gz	53546	37	53546	34	53546	37	53546	36	53546	53546	52833	52427	50019	47398	5	5	58	13
Hercules-D50-Feces_S172_L001_R1_001.fastq.gz	54241	37	54241	34	54241	37	54241	36	54241	54241	53598	53276	50510	47194	5	5	58	14
Hercules-D52-Feces_S173_L001_R1_001.fastq.gz	53393	37	53393	34	53391	37	53391	36	53393	53391	52902	52494	50537	48508	5	5	58	16
Hercules-D54-Feces_S175_L001_R1_001.fastq.gz	37552	37	37552	34	37552	37	37552	36	37552	37552	37217	37028	35570	34049	5	5	58	17
Hercules-D57-Feces_S176_L001_R1_001.fastq.gz	32786	37	32786	34	32785	37	32785	36	32786	32785	32401	31949	30470	29081	6	6	58	16
Hercules-D58-Feces_S177_L001_R1_001.fastq.gz	54471	37	54471	34	54471	37	54471	36	54471	54471	53903	53651	51276	48716	5	5	58	14
Hercules-D60-Feces_S178_L001_R1_001.fastq.gz	57701	37	57701	34	57699	37	57699	36	57701	57699	57140	56837	54381	51940	6	6	58	16
Hercules-D62-Feces_S179_L001_R1_001.fastq.gz	58716	37	58716	34	58715	37	58715	36	58716	58715	58085	57762	54949	52302	6	6	58	16
Hercules-D64-Feces_S180_L001_R1_001.fastq.gz	35118	37	35118	34	35117	37	35117	36	35118	35117	34767	34537	32942	31314	6	6	58	15
Hercules-D66-Feces_S181_L001_R1_001.fastq.gz	58840	37	58840	34	58839	37	58839	36	58840	58839	58178	57783	55242	53090	6	6	58	16
Hercules-D68-Feces_S182_L001_R1_001.fastq.gz	45097	37	45097	34	45096	37	45096	36	45097	45096	44624	44516	42604	40491	6	6	58	17
Hercules-D70-Feces_S183_L001_R1_001.fastq.gz	56901	37	56901	35	56899	37	56899	36	56901	56899	56224	56077	53612	50726	4	4	58	15
Hercules-D72-Feces_S184_L001_R1_001.fastq.gz	50335	37	50335	34	50334	37	50334	36	50335	50334	49772	49486	47515	45501	5	5	58	12
Hercules-D74-Feces_S185_L001_R1_001.fastq.gz	46036	37	46036	34	46035	37	46035	36	46036	46035	45673	45360	43567	41489	6	6	58	17
Hercules-D76-Feces_S186_L001_R1_001.fastq.gz	54003	37	54003	34	53998	37	53998	36	54003	53998	53232	52819	50136	47656	4	4	58	12
Hercules-D78-Feces_S187_L001_R1_001.fastq.gz	43481	37	43481	35	43480	37	43480	36	43481	43480	43091	42964	41444	39602	6	6	58	16
Hercules-D80-Feces_S188_L001_R1_001.fastq.gz	41619	37	41619	34	41618	37	41618	36	41619	41618	41185	40634	38723	37175	6	6	58	15
Hercules-D82-Feces_S189_L001_R1_001.fastq.gz	56494	37	56494	35	56489	37	56489	36	56494	56489	55924	55671	53319	50746	6	6	58	13
Hercules-D84-Feces_S190_L001_R1_001.fastq.gz	58657	37	58657	35	58653	37	58653	36	58657	58653	58054	57770	55634	53239	6	6	58	15
Hercules-D86-Feces_S191_L001_R1_001.fastq.gz	61305	37	61305	35	61304	37	61304	36	61305	61304	60634	60365	57750	54258	5	5	58	15
Hercules-D88-Feces_S192_L001_R1_001.fastq.gz	36230	37	36230	34	36229	37	36229	36	36230	36229	35927	35718	34465	32984	6	6	58	16
Hercules-D90-Feces_S193_L001_R1_001.fastq.gz	33662	37	33662	35	33661	37	33661	36	33662	33661	33150	33084	31357	29431	6	6	58	16
Hugh-D34-Feces_S205_L001_R1_001.fastq.gz	53895	37	53895	36	53894	37	53894	37	53895	53894	53159	53136	51038	48561	5	5	58	16
Hugh-D35-Feces_S206_L001_R1_001.fastq.gz	56046	37	56046	36	56046	37	56046	37	56046	56046	55380	55380	53380	51364	5	5	58	16
Hugh-D36-Feces_S80_L001_R1_001.fastq.gz	35016	37	35016	32	35015	37	35015	35	35016	35015	34451	33836	31607	30547	6	6	58	18
Hugh-D38-Feces_S81_L001_R1_001.fastq.gz	72253	37	72253	34	72246	37	72246	36	72253	72246	71333	70830	66655	63604	6	6	58	19
Hugh-D40-Feces_S82_L001_R1_001.fastq.gz	72578	37	72578	33	72576	37	72576	36	72578	72576	71846	71154	67371	64355	6	6	58	16
Hugh-D42-Feces_S83_L001_R1_001.fastq.gz	79932	37	79932	31	79928	37	79928	35	79932	79928	78954	78123	73376	69833	5	5	58	15
Hugh-D44-Feces_S84_L001_R1_001.fastq.gz	38180	37	38180	31	38178	37	38178	35	38180	38178	37831	37407	35124	33693	5	5	58	13
Hugh-D46-Feces_S85_L001_R1_001.fastq.gz	77684	37	77684	34	77684	37	77684	36	77684	77684	76818	76411	72584	69142	5	5	58	11
Hugh-D48-Feces_S86_L001_R1_001.fastq.gz	50952	37	50952	35	50951	37	50951	36	50952	50951	50444	50189	47996	45755	6	6	58	13
Hugh-D50-Feces_S87_L001_R1_001.fastq.gz	57050	37	57050	34	57049	37	57049	36	57050	57049	56347	56179	53296	51290	5	5	58	13
Hugh-D52-Feces_S88_L001_R1_001.fastq.gz	39308	37	39308	34	39304	37	39304	36	39308	39304	38870	38682	36749	34687	5	5	58	12
Hugh-D54-Feces_S89_L001_R1_001.fastq.gz	60231	37	60231	34	60227	37	60227	36	60231	60227	59787	59501	57010	53860	5	5	58	12
Hugh-D57-Feces_S90_L001_R1_001.fastq.gz	61393	37	61393	34	61391	37	61391	36	61393	61391	60610	60247	57114	54535	6	6	58	14
Hugh-D58-Feces_S91_L001_R1_001.fastq.gz	59974	37	59974	35	59973	37	59973	36	59974	59973	59474	59370	57047	54340	5	5	58	12
Hugh-D60-Feces_S92_L001_R1_001.fastq.gz	47672	37	47672	35	47671	37	47671	36	47672	47671	47134	46763	44461	42217	5	5	58	13
Hugh-D62-Feces_S93_L001_R1_001.fastq.gz	75684	37	75684	35	75684	37	75684	36	75684	75684	74917	74693	71523	69117	5	5	58	14
Hugh-D64-Feces_S94_L001_R1_001.fastq.gz	67590	37	67590	35	67589	37	67589	36	67590	67589	66982	66690	63792	61013	6	6	58	15
Hugh-D66-Feces_S95_L001_R1_001.fastq.gz	77061	37	77061	35	77057	37	77057	36	77061	77057	76229	75879	72100	67341	5	5	58	14
Hugh-D68-Feces_S96_L001_R1_001.fastq.gz	39368	37	39368	34	39366	37	39366	36	39368	39366	39038	38790	37362	36315	5	5	58	13
Hugh-D70-Feces_S97_L001_R1_001.fastq.gz	56668	37	56668	34	56667	37	56667	36	56668	56667	55980	55702	53282	51467	5	5	58	16
Hugh-D72-Feces_S98_L001_R1_001.fastq.gz	43681	37	43681	35	43681	37	43681	36	43681	43681	43123	43083	41149	38963	6	6	58	15
Hugh-D74-Feces_S99_L001_R1_001.fastq.gz	53503	37	53503	35	53502	37	53502	36	53503	53502	52828	52796	50388	48194	6	6	58	19
Hugh-D76-Feces_S100_L001_R1_001.fastq.gz	47680	37	47680	35	47678	37	47678	36	47680	47678	46981	46927	44687	42136	5	5	58	16
Hugh-D78-Feces_S101_L001_R1_001.fastq.gz	40716	37	40716	35	40716	37	40716	36	40716	40716	40338	40210	38579	36702	6	6	58	17
Hugh-D80-Feces_S102_L001_R1_001.fastq.gz	50974	37	50974	35	50972	37	50972	36	50974	50972	50293	50190	48133	46672	5	5	58	10
Hugh-D82-Feces_S103_L001_R1_001.fastq.gz	49428	37	49428	35	49427	37	49427	37	49428	49427	48884	48810	47206	45131	6	6	58	14
Hugh-D84-Feces_S104_L001_R1_001.fastq.gz	34194	37	34194	35	34193	37	34193	36	34194	34193	33672	33521	31961	30579	5	5	58	14
Hugh-D86-Feces_S105_L001_R1_001.fastq.gz	46918	37	46918	35	46917	37	46917	36	46918	46917	46348	46312	44161	41947	5	5	58	13
Hugh-D88-Feces_S106_L001_R1_001.fastq.gz	51429	37	51429	35	51428	37	51428	36	51429	51428	50829	50754	48617	46393	6	6	58	16
Hugh-D90-Feces_S107_L001_R1_001.fastq.gz	56289	37	56289	35	56284	37	56284	36	56289	56284	55636	55502	52941	50681	6	6	58	17
Ninja-D34-Feces_S272_L001_R1_001.fastq.gz	42064	37	42064	35	42064	37	42064	36	42064	42064	41592	41398	39496	36443	6	6	58	16
Ninja-D35-Feces_S273_L001_R1_001.fastq.gz	47753	37	47753	35	47748	37	47748	36	47753	47748	47105	46867	44012	40601	6	6	58	17
Ninja-D36-Feces_S136_L001_R1_001.fastq.gz	52773	37	52773	35	52769	37	52769	36	52773	52769	52020	51957	49070	45558	6	6	58	18
Ninja-D38-Feces_S137_L001_R1_001.fastq.gz	46898	37	46898	35	46898	37	46898	36	46898	46898	46457	46346	44500	42011	6	6	58	16
Ninja-D40-Feces_S138_L001_R1_001.fastq.gz	55344	37	55344	35	55342	37	55342	36	55344	55342	54577	54477	51274	47717	6	6	58	18
Ninja-D42-Feces_S139_L001_R1_001.fastq.gz	55945	37	55945	35	55944	37	55944	36	55945	55944	55382	55375	52860	48978	6	6	58	18
Ninja-D44-Feces_S140_L001_R1_001.fastq.gz	43678	37	43678	35	43676	37	43676	36	43678	43676	43034	42800	40748	38857	6	6	58	16
Ninja-D46-Feces_S141_L001_R1_001.fastq.gz	75270	37	75270	35	75269	37	75269	36	75270	75269	74394	74392	70792	66825	6	6	58	17
Ninja-D48-Feces_S143_L001_R1_001.fastq.gz	67321	37	67321	35	67319	37	67319	36	67321	67319	66546	66397	63349	59865	6	6	58	16
Ninja-D50-Feces_S144_L001_R1_001.fastq.gz	46332	37	46332	35	46332	37	46332	36	46332	46332	45784	45678	43798	41795	5	5	58	13
Ninja-D52-Feces_S145_L001_R1_001.fastq.gz	45789	37	45789	34	45789	37	45789	36	45789	45789	45201	44926	42504	40856	6	6	58	15
Ninja-D54-Feces_S146_L001_R1_001.fastq.gz	50745	37	50745	34	50743	37	50743	36	50745	50743	50176	49948	46872	43436	6	6	58	11
Ninja-D57-Feces_S147_L001_R1_001.fastq.gz	50275	37	50275	34	50271	37	50271	36	50275	50271	49640	49335	46926	44739	5	5	58	14
Ninja-D58-Feces_S148_L001_R1_001.fastq.gz	47685	37	47685	34	47684	37	47684	36	47685	47684	47094	46769	44257	42195	6	6	58	15
Ninja-D60-Feces_S149_L001_R1_001.fastq.gz	42121	37	42121	34	42119	37	42119	36	42121	42119	41675	41424	39393	36772	6	6	58	15
Ninja-D62-Feces_S150_L001_R1_001.fastq.gz	46060	37	46060	33	46058	37	46058	36	46060	46058	45485	45017	42583	40716	6	6	58	16
Ninja-D64-Feces_S151_L001_R1_001.fastq.gz	44031	37	44031	34	44029	37	44029	36	44031	44029	43557	43464	41338	38309	7	7	58	18
Ninja-D66-Feces_S152_L001_R1_001.fastq.gz	43606	37	43606	34	43604	37	43604	36	43606	43604	43021	42643	40512	38620	6	6	58	18
Ninja-D68-Feces_S153_L001_R1_001.fastq.gz	43570	37	43570	34	43567	37	43567	36	43570	43567	42994	42919	40848	38663	6	6	58	16
Ninja-D70-Feces_S154_L001_R1_001.fastq.gz	54393	37	54393	34	54391	37	54391	36	54393	54391	53781	53597	51120	48254	7	7	58	16
Ninja-D72-Feces_S155_L001_R1_001.fastq.gz	62558	37	62558	34	62557	37	62557	36	62558	62557	61846	61485	58242	55313	4	4	58	15
Ninja-D74-Feces_S156_L001_R1_001.fastq.gz	34588	37	34588	34	34588	37	34588	36	34588	34588	34242	34038	32267	30597	5	5	58	15
Ninja-D76-Feces_S157_L001_R1_001.fastq.gz	58684	37	58684	35	58682	37	58682	36	58684	58682	57968	57591	54612	51496	6	6	58	15
Ninja-D78-Feces_S158_L001_R1_001.fastq.gz	54718	37	54718	35	54718	37	54718	36	54718	54718	54142	53909	51419	49245	3	3	58	12
Ninja-D80-Feces_S159_L001_R1_001.fastq.gz	59205	37	59205	35	59201	37	59201	36	59205	59201	58386	58303	55046	51403	6	6	58	15
Ninja-D82-Feces_S160_L001_R1_001.fastq.gz	52499	37	52499	34	52499	37	52499	36	52499	52499	51814	51560	48865	46130	3	3	58	15
Ninja-D84-Feces_S161_L001_R1_001.fastq.gz	46150	37	46150	35	46150	37	46150	36	46150	46150	45671	45512	43263	41055	5	5	58	15
Ninja-D86-Feces_S162_L001_R1_001.fastq.gz	49164	37	49164	34	49163	37	49163	36	49164	49163	48425	48189	45421	42946	6	6	58	15
Ninja-D88-Feces_S163_L001_R1_001.fastq.gz	53516	37	53516	35	53516	37	53516	36	53516	53516	53012	52892	50844	48814	5	5	58	14
Ninja-D90-Feces_S164_L001_R1_001.fastq.gz	38828	37	38828	35	38827	37	38827	36	38828	38827	38269	38024	35852	33954	3	3	58	12
Shakira-D34-Feces_S237_L001_R1_001.fastq.gz	39244	37	39244	36	39244	37	39244	36	39244	39244	38736	38733	37009	34399	6	6	58	15
Shakira-D35-Feces_S238_L001_R1_001.fastq.gz	46337	37	46337	36	46337	37	46337	37	46337	46337	45856	45814	43951	40256	7	7	58	17
Shakira-D36-Feces_S108_L001_R1_001.fastq.gz	29632	37	29632	35	29629	37	29629	36	29632	29629	29337	29257	28116	26548	6	6	58	17
Shakira-D38-Feces_S109_L001_R1_001.fastq.gz	41924	37	41924	35	41924	37	41924	36	41924	41924	41326	41230	39224	37055	6	6	58	18
Shakira-D40-Feces_S110_L001_R1_001.fastq.gz	41203	37	41203	35	41202	37	41202	36	41203	41202	40675	40701	38600	36246	6	6	58	16
Shakira-D42-Feces_S111_L001_R1_001.fastq.gz	44858	37	44858	35	44856	37	44856	36	44858	44856	44175	44212	42014	39865	6	6	58	15
Shakira-D44-Feces_S112_L001_R1_001.fastq.gz	43912	37	43912	35	43910	37	43910	36	43912	43910	43283	43218	41192	39403	6	6	58	18
Shakira-D46-Feces_S124_L001_R1_001.fastq.gz	46041	37	46041	35	46041	37	46041	36	46041	46041	45399	45310	43175	40736	5	5	58	14
Shakira-D48-Feces_S114_L001_R1_001.fastq.gz	43076	37	43076	35	43074	37	43074	36	43076	43074	42394	42318	40071	37988	5	5	58	14
Shakira-D50-Feces_S115_L001_R1_001.fastq.gz	42732	37	42732	35	42730	37	42730	36	42732	42730	42328	42236	40621	38421	6	6	58	17
Shakira-D52-Feces_S116_L001_R1_001.fastq.gz	35146	37	35146	35	35146	37	35146	36	35146	35146	34658	34472	32767	31280	6	6	58	17
Shakira-D54-Feces_S117_L001_R1_001.fastq.gz	44874	37	44874	35	44869	37	44869	36	44874	44869	44293	44296	42201	40118	6	6	58	16
Shakira-D57-Feces_S118_L001_R1_001.fastq.gz	47373	37	47373	35	47372	37	47372	36	47373	47372	46844	46791	44872	42295	6	6	58	16
Shakira-D58-Feces_S119_L001_R1_001.fastq.gz	51035	37	51035	35	51032	37	51032	36	51035	51032	50404	50314	47948	44708	6	6	58	17
Shakira-D60-Feces_S120_L001_R1_001.fastq.gz	27381	37	27381	35	27380	37	27380	36	27381	27380	27076	27023	25959	24640	6	6	58	16
Shakira-D62-Feces_S121_L001_R1_001.fastq.gz	48785	37	48785	35	48783	37	48783	36	48785	48783	48227	47963	46006	43897	6	6	58	17
Shakira-D64-Feces_S122_L001_R1_001.fastq.gz	44311	37	44311	35	44311	37	44311	36	44311	44311	43810	43652	41909	39950	5	5	58	14
Shakira-D66-Feces_S123_L001_R1_001.fastq.gz	43794	37	43794	35	43791	37	43791	36	43794	43791	43177	43051	41091	38317	6	6	58	17
Shakira-D68-Feces_S113_L001_R1_001.fastq.gz	41307	37	41307	35	41306	37	41306	36	41307	41306	40963	40822	39313	37069	6	6	58	17
Shakira-D70-Feces_S125_L001_R1_001.fastq.gz	35802	37	35802	35	35802	37	35802	36	35802	35802	35465	35389	33694	31737	5	5	58	14
Shakira-D72-Feces_S126_L001_R1_001.fastq.gz	40011	37	40011	34	40010	37	40010	36	40011	40010	39519	39332	37235	34873	6	6	58	15
Shakira-D74-Feces_S127_L001_R1_001.fastq.gz	42489	37	42489	35	42488	37	42488	36	42489	42488	42095	42013	40401	38527	6	6	58	18
Shakira-D77-Feces_S128_L001_R1_001.fastq.gz	42735	37	42735	35	42731	37	42731	36	42735	42731	42093	41898	39807	38007	6	6	58	15
Shakira-D78-Feces_S129_L001_R1_001.fastq.gz	50057	37	50057	35	50055	37	50055	36	50057	50055	49373	49382	47160	44914	6	6	58	15
Shakira-D80-Feces_S130_L001_R1_001.fastq.gz	51437	37	51437	35	51436	37	51436	37	51437	51436	50874	50857	49318	47084	4	4	58	8
Shakira-D82-Feces_S131_L001_R1_001.fastq.gz	51841	37	51841	35	51837	37	51837	36	51841	51837	51201	51078	48464	45647	5	5	58	16
Shakira-D84-Feces_S132_L001_R1_001.fastq.gz	31897	37	31897	34	31896	37	31896	36	31897	31896	31516	31465	29892	28221	6	6	58	16
Shakira-D87-Feces_S133_L001_R1_001.fastq.gz	50450	37	50450	35	50447	37	50447	36	50450	50447	49787	49668	47070	44628	6	6	58	15
Shakira-D88-Feces_S134_L001_R1_001.fastq.gz	56108	37	56108	35	56107	37	56107	36	56108	56107	55457	55336	52863	50213	6	6	58	17
Shakira-D90-Feces_S135_L001_R1_001.fastq.gz	57067	37	57067	35	57067	37	57067	36	57067	57066	56280	56091	53658	51536	6	6	58	15
