# Supplementary material for: Fecal identification markers impact the feline fecal microbiota
Source: Front Vet Sci. 2023 Feb 8;10:1039931. doi: 10.3389/fvets.2023.1039931 (PMC9946173; doi:10.3389/fvets.2023.1039931)
Supplement: Supplementary file 5 [file Data_Sheet_2.XLSX]

## Sheet: Summary
Legend
"-" indicates that a fecal sample was not collected on the given study day (i.e. no relative abundance data to report)
ASV = Amplicon Sequencing Variant
Green Tabs = Group GC (i.e. Glitter = marker 1, Crayon = marker 2)
Purple Tabs = Group CG (i.e. Crayon = marker 1, Glitter = marker 2)
For each daily sample, percent relative abundance was calculated by dividing the raw counts of each phylum or family by the total ASV counts within that sample

## Sheet: Cat_1_Phylum
		% Relative Abundance	% Relative Abundance	% Relative Abundance	% Relative Abundance	% Relative Abundance	% Relative Abundance	% Relative Abundance	% Relative Abundance
Study Day	Study Phase	Actinobacteriota	Bacteroidota	Campylobacterota	Desulfobacterota	Firmicutes	Fusobacteriota	Proteobacteria	Verrucomicrobiota
-3	Baseline	6.68448	26.7949	0.0481843	1.02939	64.2341	0.626396	0.582592	0
-2	Baseline	4.2373	29.9412	0.0182418	1.66651	58.7059	1.58312	3.84771	0
-1	Baseline	7.84958	23.7962	0.15302	1.6474	62.2562	1.90461	2.39297	0
0	Marker 1 (Crayon Shavings)	-	-	-	-	-	-	-	-
1	Marker 1 (Crayon Shavings)	7.84702	24.7733	0.0494998	1.02907	65.6133	0.310025	0.377762	0
2	Marker 1 (Crayon Shavings)	-	-	-	-	-	-	-	-
3	Marker 1 (Crayon Shavings)	-	-	-	-	-	-	-	-
4	Marker 1 (Crayon Shavings)	1.0769	49.857	0.0757193	0.74878	47.5602	0.294464	0.38701	0
5	Marker 1 (Crayon Shavings)	2.06105	35.4137	0.295156	1.19576	58.9379	1.29919	0.797175	0
6	Marker 1 (Crayon Shavings)	-	-	-	-	-	-	-	-
7	Marker 1 (Crayon Shavings)	6.35073	30.217	0.174075	1.8698	58.7833	1.45863	1.14649	0
8	Marker 1 (Crayon Shavings)	-	-	-	-	-	-	-	-
9	Marker 1 (Crayon Shavings)	8.02539	25.0388	0.0599436	1.94288	63.1135	0.818054	1.00141	0
10	Marker 1 (Crayon Shavings)	-	-	-	-	-	-	-	-
11	Marker 1 (Crayon Shavings)	5.11111	26.956	1.06499	4.87212	55.7023	2.587	3.7065	0
12	Marker 1 (Crayon Shavings)	-	-	-	-	-	-	-	-
13	Marker 1 (Crayon Shavings)	6.01992	29.8544	0.134866	1.86054	59.0284	1.5908	1.51111	0
14	Washout 1	-	-	-	-	-	-	-	-
15	Washout 1	6.32275	25.9177	0.0255809	2.42166	62.2767	0.852697	2.1829	0
16	Washout 1	-	-	-	-	-	-	-	-
17	Washout 1	7.13139	26.413	0.136642	1.31436	62.1785	1.75682	1.06928	0
18	Washout 1	-	-	-	-	-	-	-	-
19	Washout 1	-	-	-	-	-	-	-	-
20	Washout 1	4.97758	34.3948	0.0739474	2.83311	55.2664	0.975181	1.47895	0
21	Washout 1	1.6771	26.531	0.117371	1.0746	68.662	1.42671	0.511215	0
22	Washout 1	-	-	-	-	-	-	-	-
23	Washout 1	2.23738	40.426	0.114934	1.02674	55.1758	0.413761	0.605318	0
24	Washout 1	-	-	-	-	-	-	-	-
25	Washout 1	3.37087	25.8251	0.0743	0.770374	68.1761	1.14187	0.641326	0
26	Washout 1	4.40124	26.5422	0.0737818	1.24787	66.2144	0.840471	0.680076	0
27	Washout 1	-	-	-	-	-	-	-	-
28	Marker 2 (Glitter)	-	-	-	-	-	-	-	-
29	Marker 2 (Glitter)	3.56892	24.4621	0.092268	1.39509	69.4003	0.339546	0.741834	0
30	Marker 2 (Glitter)	-	-	-	-	-	-	-	-
31	Marker 2 (Glitter)	7.45476	18.492	0.0457722	1.41589	70.2359	1.4403	0.915444	0
32	Marker 2 (Glitter)	-	-	-	-	-	-	-	-
33	Marker 2 (Glitter)	-	-	-	-	-	-	-	-
34	Marker 2 (Glitter)	6.46006	20.8861	0.0367309	1.09734	70.9871	0.165289	0.367309	0
35	Marker 2 (Glitter)	5.33975	33.0918	0.219191	2.00317	55.766	1.236	2.34413	0
36	Marker 2 (Glitter)	-	-	-	-	-	-	-	-
37	Marker 2 (Glitter)	-	-	-	-	-	-	-	-
38	Marker 2 (Glitter)	10.9676	16.1348	0.10808	0.509521	71.4668	0.571282	0.241894	0
39	Marker 2 (Glitter)	6.11891	30.735	0.229401	2.2706	59.0075	0.735019	0.903558	0
40	Marker 2 (Glitter)	-	-	-	-	-	-	-	-
41	Marker 2 (Glitter)	5.80619	30.0105	0.0618009	1.19585	62.0975	0.330635	0.497497	0
42	Washout 2	-	-	-	-	-	-	-	-
43	Washout 2	8.21377	12.8842	0.062383	0.25785	77.513	0.848409	0.22042	0
44	Washout 2	-	-	-	-	-	-	-	-
45	Washout 2	12.5403	23.797	0.0399457	1.66174	59.9691	1.43006	0.561902	0
46	Washout 2	-	-	-	-	-	-	-	-
47	Washout 2	8.0364	19.6184	0.0352216	0.469621	70.9363	0.305254	0.598767	0
48	Washout 2	-	-	-	-	-	-	-	-
49	Washout 2	9.16737	29.8039	0.0442654	1.69094	58.032	0.327564	0.934	0
50	Washout 2	-	-	-	-	-	-	-	-
51	Washout 2	8.96823	20.1082	0.0386562	0.646612	69.3949	0.5693	0.274107	0
52	Washout 2	-	-	-	-	-	-	-	-
53	Washout 2	-	-	-	-	-	-	-	-
54	Washout 2	6.76192	27.7453	0.105938	1.81128	61.5446	0.759651	1.27125	0

## Sheet: Cat_1_Family
-	-	% Relative Abundance	% Relative Abundance	% Relative Abundance	% Relative Abundance	% Relative Abundance	% Relative Abundance	% Relative Abundance	% Relative Abundance	% Relative Abundance	% Relative Abundance	% Relative Abundance	% Relative Abundance	% Relative Abundance	% Relative Abundance	% Relative Abundance	% Relative Abundance	% Relative Abundance	% Relative Abundance	% Relative Abundance	% Relative Abundance	% Relative Abundance	% Relative Abundance	% Relative Abundance	% Relative Abundance	% Relative Abundance	% Relative Abundance	% Relative Abundance	% Relative Abundance	% Relative Abundance	% Relative Abundance	% Relative Abundance	% Relative Abundance	% Relative Abundance	% Relative Abundance	% Relative Abundance	% Relative Abundance	% Relative Abundance	% Relative Abundance	% Relative Abundance	% Relative Abundance	% Relative Abundance	% Relative Abundance	% Relative Abundance	% Relative Abundance	% Relative Abundance	% Relative Abundance	% Relative Abundance	% Relative Abundance
Study Day	Study Phase	[Eubacterium] coprostanoligenes	Acidaminococcaceae	Actinomycetaceae	Aerococcaceae	Amoebophilaceae	Anaerofustaceae	Anaerovoracaceae	Atopobiaceae	Bacteroidaceae	Bifidobacteriaceae	Butyricicoccaceae	Campylobacteraceae	Carnobacteriaceae	Chlamydiaceae	Clostridiaceae	Comamonadaceae	Coriobacteriaceae	Corynebacteriaceae	Defluviitaleaceae	Desulfovibrionaceae	Eggerthellaceae	Enterobacteriaceae	Enterococcaceae	Erwiniaceae	Erysipelatoclostridiaceae	Erysipelotrichaceae	Eubacteriaceae	Family XI	Flavobacteriaceae	Fusobacteriaceae	Helicobacteraceae	Hydrogenoanaerobacterium	Lachnospiraceae	Lactobacillaceae	Marinifilaceae	Microbacteriaceae	Micromonosporaceae	Moraxellaceae	Muribaculaceae	Neisseriaceae	Oscillospiraceae	Pasteurellaceae	Peptococcaceae	Peptostreptococcaceae	Porphyromonadaceae	Prevotellaceae	Pseudomonadaceae	Rhizobiaceae
-3	Baseline	0.500967	0.11865	0	0	0	0	1.92037	0.325189	1.97311	0.0175778	0.0527333	0.0483389	0	0	2.1357	0	6.04676	0	0	1.03269	0.3164	0.0747056	8.41536	0	1.03709	1.08543	0.0131833	0	0	0.628406	0	0	15.9343	0	0.0747056	0	0	0	0.993145	0	0.760239	0	0.650378	2.46528	0	20.0211	0	0
-2	Baseline	0.359374	0.0483521	0.00130681	0	0	0.00653407	1.09903	0.167272	5.74475	0.0261363	0.164659	0.0182954	0	0	2.40976	0	3.86686	0	0.00784088	1.67141	0.182954	0.879486	5.48339	0	2.00465	2.21113	0	0	0	1.58778	0	0.0091477	15.7327	0	0.273124	0.00522725	0	0	0.369828	0	0.98011	0	0.68085	6.48702	0	21.4618	0.00261363	0
-1	Baseline	0.480329	0.0490132	0.00326755	0	0	0	1.14037	0.238531	4.93073	0.035943	0.238531	0.153575	0	0	3.79035	0	7.22455	0	0	1.65338	0.375768	0.254869	4.86864	0	1.3691	2.38531	0	0	0	1.91151	0	0	19.0629	0	0.258136	0	0	0	0.722128	0	0.87897	0	1.1175	5.3065	0	15.7332	0	0
0	Marker 1 (Crayon Shavings)	-	-	-	-	-	-	-	-	-	-	-	-	-	-	-	-	-	-	-	-	-	-	-	-	-	-	-	-	-	-	-	-	-	-	-	-	-	-	-	-	-	-	-	-	-	-	-	-
1	Marker 1 (Crayon Shavings)	0.632729	0.0287604	0.00261458	0	0	0.00522917	5.39389	0.295448	7.45679	0.0366042	0.277146	0.0496771	0	0	5.34944	0	7.03323	0	0	1.03276	0.507229	0.0235313	8.12351	0	0.245771	0.447094	0	0	0	0.311136	0	0.0209167	15.9882	0	0.237927	0	0	0	1.21578	0	1.77269	0	1.13996	7.69734	0	8.80853	0	0
2	Marker 1 (Crayon Shavings)	-	-	-	-	-	-	-	-	-	-	-	-	-	-	-	-	-	-	-	-	-	-	-	-	-	-	-	-	-	-	-	-	-	-	-	-	-	-	-	-	-	-	-	-	-	-	-	-
3	Marker 1 (Crayon Shavings)	-	-	-	-	-	-	-	-	-	-	-	-	-	-	-	-	-	-	-	-	-	-	-	-	-	-	-	-	-	-	-	-	-	-	-	-	-	-	-	-	-	-	-	-	-	-	-	-
4	Marker 1 (Crayon Shavings)	0.196447	0.409976	0	0	0	0	0.623505	0.0683293	3.21148	0	0.136659	0.0768705	0	0	3.83498	0	0.828493	0	0	0.760164	0.196447	0.00854117	0.461223	0	0.111035	0.128118	0	0	0	0.298941	0	0	5.18449	0	0.179365	0	0	0	1.5972	0	0.606423	0	0.239153	1.64845	0	42.8083	0	0
5	Marker 1 (Crayon Shavings)	0.652185	0.95461	0	0	0	0	0.802083	0.102561	7.59217	0.0184085	0.310314	0.307684	0	0	0.689002	0	1.82507	0	0	1.24652	0.202493	0.00788934	0.0578552	0	0.249829	0.554883	0	0	0	1.35434	0	0	8.02083	0	0.554883	0	0	0	3.0558	0	1.81192	0	0.397097	1.75406	0	19.1527	0	0
6	Marker 1 (Crayon Shavings)	-	-	-	-	-	-	-	-	-	-	-	-	-	-	-	-	-	-	-	-	-	-	-	-	-	-	-	-	-	-	-	-	-	-	-	-	-	-	-	-	-	-	-	-	-	-	-	-
7	Marker 1 (Crayon Shavings)	0.268963	0.525839	0.0120882	0	0	0.00302206	0.888486	0.157147	3.98912	0.0151103	0.160169	0.17528	0	0	0.398912	0	6.05017	0	0	1.88274	0.160169	0.0664853	0	0	1.13327	1.08492	0.00604412	0	0	1.46872	0	0	15.1224	0	0.238743	0	0	0	1.16349	0	0.858265	0	1.04563	2.65337	0	20.9973	0	0
8	Marker 1 (Crayon Shavings)	-	-	-	-	-	-	-	-	-	-	-	-	-	-	-	-	-	-	-	-	-	-	-	-	-	-	-	-	-	-	-	-	-	-	-	-	-	-	-	-	-	-	-	-	-	-	-	-
9	Marker 1 (Crayon Shavings)	0.290214	0.247744	0.00707839	0	0	0	1.73775	0.215891	2.17307	0.0424704	0.180499	0.0601663	0	0	1.62803	0	7.55972	0	0	1.9501	0.230048	0.0814015	0	0	1.73421	2.15183	0	0	0	0.821094	0	0	17.02	0	0.162803	0	0	0	0.66183	0	0.771545	0	1.34843	3.53212	0	19.5824	0	0
10	Marker 1 (Crayon Shavings)	-	-	-	-	-	-	-	-	-	-	-	-	-	-	-	-	-	-	-	-	-	-	-	-	-	-	-	-	-	-	-	-	-	-	-	-	-	-	-	-	-	-	-	-	-	-	-	-
11	Marker 1 (Crayon Shavings)	0.118094	0.33741	0.00843526	0	0	0	1.31168	0.113876	4.50021	0.0253058	0.16027	1.07128	0	0	2.02868	0	4.81653	0	0	4.90089	0.17714	1.04597	0.0379587	0	1.12189	1.58161	0	0	0	2.60228	0	0	11.7841	0	0.215099	0	0	0	0.560945	0	0.291016	0	1.34964	4.47491	0	19.0595	0	0
12	Marker 1 (Crayon Shavings)	-	-	-	-	-	-	-	-	-	-	-	-	-	-	-	-	-	-	-	-	-	-	-	-	-	-	-	-	-	-	-	-	-	-	-	-	-	-	-	-	-	-	-	-	-	-	-	-
13	Marker 1 (Crayon Shavings)	0.234691	0.855387	0	0	0	0	1.03141	0.169842	4.209	0.0247043	0.209987	0.135874	0	0	2.33456	0	5.62332	0	0	1.87444	0.247043	0.0586728	0	0	0.809066	1.09008	0	0	0	1.60269	0	0	13.8252	0	0.45703	0	0	0	1.89297	0	0.77201	0	1.50079	3.26097	0	18.7444	0	0
14	Washout 1	-	-	-	-	-	-	-	-	-	-	-	-	-	-	-	-	-	-	-	-	-	-	-	-	-	-	-	-	-	-	-	-	-	-	-	-	-	-	-	-	-	-	-	-	-	-	-	-
15	Washout 1	0.28245	0.423674	0.0213977	0	0	0	1.05705	0.128386	4.37797	0.0342363	0.248213	0.0256772	0	0	2.22964	0.0171182	5.88437	0	0	2.43078	0.265331	0.256772	0	0	1.26246	1.48072	0	0	0	0.855908	0	0	16.0697	0	0.1883	0.0128386	0	0	0.56062	0	0.795994	0	0.757479	4.25814	0	18.9498	0	0
16	Washout 1	-	-	-	-	-	-	-	-	-	-	-	-	-	-	-	-	-	-	-	-	-	-	-	-	-	-	-	-	-	-	-	-	-	-	-	-	-	-	-	-	-	-	-	-	-	-	-	-
17	Washout 1	0.481251	0.494316	0.00435521	0	0	0	2.06655	0.189452	6.82244	0.0653282	0.383259	0.137189	0	0	4.34215	0	6.44789	0	0	1.31963	0.452942	0.104525	0	0	0.581421	1.70724	0.00435521	0	0	1.76386	0	0	15.8334	0	0.333174	0	0	0	0.932015	0	1.32398	0	0.9821	6.47838	0	14.1697	0	0
18	Washout 1	-	-	-	-	-	-	-	-	-	-	-	-	-	-	-	-	-	-	-	-	-	-	-	-	-	-	-	-	-	-	-	-	-	-	-	-	-	-	-	-	-	-	-	-	-	-	-	-
19	Washout 1	-	-	-	-	-	-	-	-	-	-	-	-	-	-	-	-	-	-	-	-	-	-	-	-	-	-	-	-	-	-	-	-	-	-	-	-	-	-	-	-	-	-	-	-	-	-	-	-
20	Washout 1	0.30161	1.04868	0	0	0	0	1.0858	0.162405	4.96961	0.0835228	0.213447	0.0742425	0	0	1.26676	0	4.57055	0	0	2.84442	0.180966	0.102083	0.00928031	0	2.50568	1.21572	0	0	0	0.979073	0	0	11.9577	0	0.245928	0	0	0	0.644982	0	0.519697	0	0.686743	3.04858	0	26.4674	0	0
21	Washout 1	0.831651	2.25848	0.0185992	0	0	0	2.13094	0.0557976	7.37592	0.0611117	0.122223	0.119566	0	0	1.74035	0	1.51451	0	0	1.0947	0.0584547	0.0345414	0.0106281	0	0.276331	0.435753	0	0	0.0132852	1.4534	0	0.0159422	10.4767	0	0.199277	0	0	0	1.32054	0	0.887448	0.00531406	0.645658	0.884791	0	9.32883	0	0
22	Washout 1	-	-	-	-	-	-	-	-	-	-	-	-	-	-	-	-	-	-	-	-	-	-	-	-	-	-	-	-	-	-	-	-	-	-	-	-	-	-	-	-	-	-	-	-	-	-	-	-
23	Washout 1	0.338592	1.06195	0	0	0	0	0.530973	0.0307811	2.03925	0.0153905	0.0461716	0.115429	0	0	0.161601	0	2.07003	0	0	1.03117	0.13082	0.0230858	4.24779	0	0.369373	0.238553	0	0	0	0.415544	0	0	9.87303	0	0.153905	0	0	0	0.477107	0	0.607926	0	0.815698	1.85456	0	35.152	0	0
24	Washout 1	-	-	-	-	-	-	-	-	-	-	-	-	-	-	-	-	-	-	-	-	-	-	-	-	-	-	-	-	-	-	-	-	-	-	-	-	-	-	-	-	-	-	-	-	-	-	-	-
25	Washout 1	0.161468	2.58349	0	0	0	0	1.18147	0.129962	2.9143	0.063012	0.165406	0.0748267	0	0	0.827032	0	2.99307	0	0	0.775835	0.208727	0	9.29427	0	0.326875	0.653749	0	0	0	1.14997	0	0	8.80592	0	0.287492	0	0	0	1.1736	0	0.468652	0	0.92155	1.96519	0	15.8199	0	0
26	Washout 1	0.297821	1.97792	0.00323719	0	0	0	1.06827	0.123013	3.2469	0.0356091	0.174808	0.0744553	0	0	0.158622	0	4.08533	0	0	1.25927	0.194231	0.0744553	10.9644	0	0.297821	0.70247	0	0	0	0.848143	0	0	10.8316	0	0.139199	0	0	0	0.854618	0	1.11036	0	0.595643	2.54119	0	17.9826	0	0
27	Washout 1	-	-	-	-	-	-	-	-	-	-	-	-	-	-	-	-	-	-	-	-	-	-	-	-	-	-	-	-	-	-	-	-	-	-	-	-	-	-	-	-	-	-	-	-	-	-	-	-
28	Marker 2 (Glitter)	-	-	-	-	-	-	-	-	-	-	-	-	-	-	-	-	-	-	-	-	-	-	-	-	-	-	-	-	-	-	-	-	-	-	-	-	-	-	-	-	-	-	-	-	-	-	-	-
29	Marker 2 (Glitter)	0.449287	1.37781	0.0187203	0	0	0	1.24303	0.149762	2.4224	0.0411846	0.262084	0.0936014	0	0	0.187203	0	3.32098	0	0	1.41525	0.0898574	0.0187203	15.5378	0	0.273316	0.572841	0.00748811	0	0	0.344453	0	0	14.1301	0	0.116066	0	0	0	0.213411	0	1.00715	0	0.760043	2.05174	0	19.5889	0	0
30	Marker 2 (Glitter)	-	-	-	-	-	-	-	-	-	-	-	-	-	-	-	-	-	-	-	-	-	-	-	-	-	-	-	-	-	-	-	-	-	-	-	-	-	-	-	-	-	-	-	-	-	-	-	-
31	Marker 2 (Glitter)	1.17506	0.82038	0.046262	0	0	0	2.17123	0.311498	2.57834	0.0647668	0.194301	0.046262	0	0	0.203553	0.0154207	6.79743	0.00616827	0	1.43104	0.308414	0.0123365	12.022	0	0.194301	1.90908	0.0246731	0	0	1.45571	0	0	17.9404	0	0.151123	0	0	0	0.444115	0	0.638416	0	1.75487	3.86751	0	12.463	0	0
32	Marker 2 (Glitter)	-	-	-	-	-	-	-	-	-	-	-	-	-	-	-	-	-	-	-	-	-	-	-	-	-	-	-	-	-	-	-	-	-	-	-	-	-	-	-	-	-	-	-	-	-	-	-	-
33	Marker 2 (Glitter)	-	-	-	-	-	-	-	-	-	-	-	-	-	-	-	-	-	-	-	-	-	-	-	-	-	-	-	-	-	-	-	-	-	-	-	-	-	-	-	-	-	-	-	-	-	-	-	-
34	Marker 2 (Glitter)	0.34711	2.00398	0.0185125	0	0	0	1.94844	0.171241	1.57819	0.0277688	0.189753	0.037025	0	0	0.310085	0	6.07673	0	0	1.10612	0.217522	0.0138844	16.0504	0	0.259175	0.967279	0.0694219	0	0	0.166613	0	0	13.5188	0	0.0694219	0	0	0	0.509094	0	1.39307	0	1.23108	2.67506	0	16.2077	0	0
35	Marker 2 (Glitter)	0.473963	1.30494	0.0184661	0	0	0	1.65579	0.295457	7.93426	0	0.067709	0.221593	0	0	0.935615	0	4.80734	0	0	2.02511	0.276991	0.307768	13.4248	0	0.0553983	1.04026	0.0430875	0	0	1.24954	0	0	14.6436	0	0.590915	0	0	0	0.972547	0	1.06488	0	0.892527	3.17617	0	19.0447	0	0
36	Marker 2 (Glitter)	-	-	-	-	-	-	-	-	-	-	-	-	-	-	-	-	-	-	-	-	-	-	-	-	-	-	-	-	-	-	-	-	-	-	-	-	-	-	-	-	-	-	-	-	-	-	-	-
37	Marker 2 (Glitter)	-	-	-	-	-	-	-	-	-	-	-	-	-	-	-	-	-	-	-	-	-	-	-	-	-	-	-	-	-	-	-	-	-	-	-	-	-	-	-	-	-	-	-	-	-	-	-	-
38	Marker 2 (Glitter)	1.1327	0.639094	0.0415671	0	0	0.0103918	3.98524	0.384495	4.12553	0.0311753	0.316949	0.109114	0	0	0.145485	0	10.2723	0	0	0.514393	0.342928	0.0363712	5.86615	0	0.0831342	2.01081	0.135093	0	0	0.576743	0	0	20.7731	0	0.145485	0	0	0	0.535176	0	1.29897	0	1.42367	5.0504	0	9.12397	0	0
39	Marker 2 (Glitter)	0.331048	2.48759	0.00472925	0	0	0	0.860724	0.208087	4.11918	0.0141878	0.132419	0.231733	0	0	0.094585	0	5.74131	0	0	2.29369	0.208087	0.056751	7.13644	0	0.411445	1.68361	0.075668	0	0	0.742492	0	0	9.31189	0	0.345235	0.00472925	0	0	0.751951	0	0.401986	0	0.595886	1.98629	0	23.2963	0	0
40	Marker 2 (Glitter)	-	-	-	-	-	-	-	-	-	-	-	-	-	-	-	-	-	-	-	-	-	-	-	-	-	-	-	-	-	-	-	-	-	-	-	-	-	-	-	-	-	-	-	-	-	-	-	-
41	Marker 2 (Glitter)	0.340561	1.74342	0.00624883	0	0	0	1.13104	0.124977	5.55208	0.037493	0.228082	0.0624883	0	0	0.206211	0	5.4646	0	0	1.20915	0.237455	0	14.1692	0	0.168718	1.77467	0.0749859	0	0	0.334312	0	0	12.2852	0	0.324939	0	0	0	0.628007	0	0.82797	0	0.731113	3.09317	0	20.015	0	0
42	Washout 2	-	-	-	-	-	-	-	-	-	-	-	-	-	-	-	-	-	-	-	-	-	-	-	-	-	-	-	-	-	-	-	-	-	-	-	-	-	-	-	-	-	-	-	-	-	-	-	-
43	Washout 2	0.709459	1.66385	0.0253378	0	0	0	3.01943	0.206926	1.59628	0.0464527	0.15625	0.0633446	0	0	0.629223	0	7.61402	0	0	0.261824	0.447635	0.0126689	22.8294	0	0.0844595	2.3353	0.219595	0	0	0.861486	0	0	15.1562	0	0.0168919	0	0	0	0.19848	0	0.536318	0	0.840372	2.6098	0	10.3505	0	0
44	Washout 2	-	-	-	-	-	-	-	-	-	-	-	-	-	-	-	-	-	-	-	-	-	-	-	-	-	-	-	-	-	-	-	-	-	-	-	-	-	-	-	-	-	-	-	-	-	-	-	-
45	Washout 2	0.439454	0.0294756	0.013398	0	0	0.0107184	1.84892	0.227766	3.54511	0.246523	0.27064	0.040194	0	0	6.22739	0	11.5196	0.0080388	0	1.67207	0.60291	0.171494	0.246523	0	1.36928	2.36073	0	0	0	1.43895	0	0	17.0342	0	0.0643104	0	0	0	0.47161	0	1.28085	0	1.36392	10.4531	0	17.7899	0	0
46	Washout 2	-	-	-	-	-	-	-	-	-	-	-	-	-	-	-	-	-	-	-	-	-	-	-	-	-	-	-	-	-	-	-	-	-	-	-	-	-	-	-	-	-	-	-	-	-	-	-	-
47	Washout 2	0.448775	1.68291	0.00590493	0	0	0	2.01358	0.177148	2.43283	0	0.206673	0.0354296	0	0	0.259817	0	7.59374	0	0	0.472394	0.307056	0.0177148	12.4358	0	0.183053	2.9938	0.0295246	0	0	0.307056	0	0	16.0319	0	0.212578	0	0	0	0.283437	0	1.26366	0	0.808975	3.04104	0	14.1659	0	0
48	Washout 2	-	-	-	-	-	-	-	-	-	-	-	-	-	-	-	-	-	-	-	-	-	-	-	-	-	-	-	-	-	-	-	-	-	-	-	-	-	-	-	-	-	-	-	-	-	-	-	-
49	Washout 2	0.347501	1.55039	0.0178206	0	0	0	1.83552	0.227212	3.14978	0.0445514	0.102468	0.0445514	0	0	0.481155	0	8.58505	0	0	1.70186	0.351956	0.0133654	0.0712822	0	0.445514	2.75773	0.00891027	0	0	0.32968	0	0	13.6862	0	0.16484	0	0	0	0.50343	0	0.703912	0	1.31872	2.61962	0	23.091	0	0
50	Washout 2	-	-	-	-	-	-	-	-	-	-	-	-	-	-	-	-	-	-	-	-	-	-	-	-	-	-	-	-	-	-	-	-	-	-	-	-	-	-	-	-	-	-	-	-	-	-	-	-
51	Washout 2	0.801653	1.89903	0	0	0	0.00712581	2.39783	0.142516	3.24224	0.0249403	0.117576	0.0391919	0	0	0.391919	0	8.68992	0	0	0.655574	0.235152	0.0142516	0.0178145	0	0.648448	3.02847	0.00712581	0	0	0.57719	0	0	14.2516	0	0.199523	0	0	0	0.947732	0	1.38597	0	0.776713	1.59618	0	10.5141	0	0
52	Washout 2	-	-	-	-	-	-	-	-	-	-	-	-	-	-	-	-	-	-	-	-	-	-	-	-	-	-	-	-	-	-	-	-	-	-	-	-	-	-	-	-	-	-	-	-	-	-	-	-
53	Washout 2	-	-	-	-	-	-	-	-	-	-	-	-	-	-	-	-	-	-	-	-	-	-	-	-	-	-	-	-	-	-	-	-	-	-	-	-	-	-	-	-	-	-	-	-	-	-	-	-
54	Washout 2	0.250202	2.38995	0	0	0	0	1.14676	0.125101	3.71394	0.0104251	0.127707	0.106857	0	0	0.242383	0	6.47398	0	0	1.827	0.203289	0.0104251	14.3162	0	0.281477	1.79311	0	0	0	0.766244	0	0	10.0654	0	0.122495	0.00260627	0	0	0.432641	0	0.539498	0	0.651568	1.92082	0	20.6938	0.00260627	0
[truncated: 10 more columns]

## Sheet: Cat_2_Phylum
-	-	% Relative Abundance	% Relative Abundance	% Relative Abundance	% Relative Abundance	% Relative Abundance	% Relative Abundance	% Relative Abundance	% Relative Abundance
Study Day	Study Phase	Actinobacteriota	Bacteroidota	Campylobacterota	Desulfobacterota	Firmicutes	Fusobacteriota	Proteobacteria	Verrucomicrobiota
-3	Baseline	9.37242	31.1878	0.262182	2.40452	52.571	2.39507	1.80693	0
-2	Baseline	11.1295	25.5916	0.0564846	2.16861	59.0728	1.515	0.465998	0
-1	Baseline	10.588	37.4582	0.0724	0.984248	42.8119	5.42804	2.65727	0
0	Marker 1 (Crayon Shavings)	-	-	-	-	-	-	-	-
1	Marker 1 (Crayon Shavings)	9.90944	19.8645	0.286664	0.788325	54.9971	12.4862	1.66786	0
2	Marker 1 (Crayon Shavings)	-	-	-	-	-	-	-	-
3	Marker 1 (Crayon Shavings)	3.14399	9.12175	0.40275	0.0235845	59.3875	19.3828	8.53758	0
4	Marker 1 (Crayon Shavings)	-	-	-	-	-	-	-	-
5	Marker 1 (Crayon Shavings)	4.70987	29.1108	0.267211	0.384523	50.9787	12.5893	1.95955	0
6	Marker 1 (Crayon Shavings)	-	-	-	-	-	-	-	-
7	Marker 1 (Crayon Shavings)	6.42281	25.2398	0.0566242	1.39457	57.7033	7.62	1.56283	0
8	Marker 1 (Crayon Shavings)	-	-	-	-	-	-	-	-
9	Marker 1 (Crayon Shavings)	8.97304	26.0916	0.0762689	1.28894	51.7942	10.8493	0.926667	0
10	Marker 1 (Crayon Shavings)	-	-	-	-	-	-	-	-
11	Marker 1 (Crayon Shavings)	8.61249	24.9927	0	0.797082	60.4967	3.38837	1.71265	0
12	Marker 1 (Crayon Shavings)	-	-	-	-	-	-	-	-
13	Marker 1 (Crayon Shavings)	8.58064	34.0832	0.290382	2.20659	48.6582	4.66526	1.51573	0
14	Washout 1	-	-	-	-	-	-	-	-
15	Washout 1	8.32331	35.3805	0.0802169	2.43699	49.6992	3.32579	0.754039	0
16	Washout 1	-	-	-	-	-	-	-	-
17	Washout 1	-	-	-	-	-	-	-	-
18	Washout 1	-	-	-	-	-	-	-	-
19	Washout 1	-	-	-	-	-	-	-	-
20	Washout 1	-	-	-	-	-	-	-	-
21	Washout 1	-	-	-	-	-	-	-	-
22	Washout 1	-	-	-	-	-	-	-	-
23	Washout 1	-	-	-	-	-	-	-	-
24	Washout 1	-	-	-	-	-	-	-	-
25	Washout 1	7.30554	23.6055	0.385424	1.42256	60.2348	6.33847	0.707779	0
26	Washout 1	-	-	-	-	-	-	-	-
27	Washout 1	3.17025	31.4817	0.299826	1.61302	45.3597	14.9332	3.14236	0
28	Marker 2 (Glitter)	-	-	-	-	-	-	-	-
29	Marker 2 (Glitter)	4.09302	36.4031	0.155158	1.71852	48.9041	6.19844	2.52769	0
30	Marker 2 (Glitter)	-	-	-	-	-	-	-	-
31	Marker 2 (Glitter)	3.31933	20.8764	0.240557	0.971205	53.9782	17.4907	3.12365	0
32	Marker 2 (Glitter)	-	-	-	-	-	-	-	-
33	Marker 2 (Glitter)	6.33043	22.1272	0.4929	1.81973	63.1284	5.32598	0.775318	0
34	Marker 2 (Glitter)	-	-	-	-	-	-	-	-
35	Marker 2 (Glitter)	13.7879	7.33961	0.0394234	3.12473	72.3813	3.21558	0.111414	0
36	Marker 2 (Glitter)	-	-	-	-	-	-	-	-
37	Marker 2 (Glitter)	6.10095	32.9821	0.306675	1.38261	52.4397	3.90282	2.88514	0
38	Marker 2 (Glitter)	-	-	-	-	-	-	-	-
39	Marker 2 (Glitter)	4.63389	31.9699	0.296725	1.56358	55.9016	4.5415	1.09273	0
40	Marker 2 (Glitter)	-	-	-	-	-	-	-	-
41	Marker 2 (Glitter)	5.74599	24.9696	0.348532	2.52286	62.6751	2.91296	0.824966	0
42	Washout 2	-	-	-	-	-	-	-	-
43	Washout 2	5.16143	33.262	0.261776	1.47846	55.5722	3.16601	1.09814	0
44	Washout 2	-	-	-	-	-	-	-	-
45	Washout 2	4.17194	24.6832	1.21969	2.15172	62.1714	4.45632	1.14572	0
46	Washout 2	-	-	-	-	-	-	-	-
47	Washout 2	3.08921	37.8423	0.375462	1.22234	52.575	2.63449	2.26111	0
48	Washout 2	-	-	-	-	-	-	-	-
49	Washout 2	7.9271	20.3713	0.361097	2.56515	65.9615	1.85999	0.953841	0
50	Washout 2	-	-	-	-	-	-	-	-
51	Washout 2	7.40436	27.2362	0.166827	2.27158	60.3387	1.52886	1.05352	0
52	Washout 2	-	-	-	-	-	-	-	-
53	Washout 2	3.96992	35.171	0.193586	0.388576	52.2417	5.67152	2.36372	0
54	Washout 2	-	-	-	-	-	-	-	-

## Sheet: Cat_2_Family
-	-	% Relative Abundance	% Relative Abundance	% Relative Abundance	% Relative Abundance	% Relative Abundance	% Relative Abundance	% Relative Abundance	% Relative Abundance	% Relative Abundance	% Relative Abundance	% Relative Abundance	% Relative Abundance	% Relative Abundance	% Relative Abundance	% Relative Abundance	% Relative Abundance	% Relative Abundance	% Relative Abundance	% Relative Abundance	% Relative Abundance	% Relative Abundance	% Relative Abundance	% Relative Abundance	% Relative Abundance	% Relative Abundance	% Relative Abundance	% Relative Abundance	% Relative Abundance	% Relative Abundance	% Relative Abundance	% Relative Abundance	% Relative Abundance	% Relative Abundance	% Relative Abundance	% Relative Abundance	% Relative Abundance	% Relative Abundance	% Relative Abundance	% Relative Abundance	% Relative Abundance	% Relative Abundance	% Relative Abundance	% Relative Abundance	% Relative Abundance	% Relative Abundance	% Relative Abundance	% Relative Abundance	% Relative Abundance
Study Day	Study Phase	[Eubacterium] coprostanoligenes group	Acidaminococcaceae	Actinomycetaceae	Aerococcaceae	Amoebophilaceae	Anaerofustaceae	Anaerovoracaceae	Atopobiaceae	Bacteroidaceae	Bifidobacteriaceae	Butyricicoccaceae	Campylobacteraceae	Carnobacteriaceae	Chlamydiaceae	Clostridiaceae	Comamonadaceae	Coriobacteriaceae	Corynebacteriaceae	Defluviitaleaceae	Desulfovibrionaceae	Eggerthellaceae	Enterobacteriaceae	Enterococcaceae	Erwiniaceae	Erysipelatoclostridiaceae	Erysipelotrichaceae	Eubacteriaceae	Family XI	Flavobacteriaceae	Fusobacteriaceae	Helicobacteraceae	Hydrogenoanaerobacterium	Lachnospiraceae	Lactobacillaceae	Marinifilaceae	Microbacteriaceae	Micromonosporaceae	Moraxellaceae	Muribaculaceae	Neisseriaceae	Oscillospiraceae	Pasteurellaceae	Peptococcaceae	Peptostreptococcaceae	Porphyromonadaceae	Prevotellaceae	Pseudomonadaceae	Rhizobiaceae
-3	Baseline	0.587417	0	0.0167834	0	0	0	0.398005	0.0503501	9.02705	0.568236	0.249353	0.266136	0	0	3.9345	0	8.73933	0.00719286	0	2.44078	0.131869	0.3021	0.0455548	0	1.49851	0.700105	0	0	0	2.43119	0	0	13.1917	0	0.225376	0	0	0	0.412391	0	0.906301	0	0.779227	8.5643	0	20.3678	0.00959049	0
-2	Baseline	0.46318	0	0	0	0	0.0102022	1.42423	0.0714155	3.70952	0.446857	0.291783	0.0571324	0	0	1.32017	0	10.4491	0	0	2.18735	0.289743	0.0285662	0.0163235	0	1.18346	0.332592	0	0	0	1.53237	0	0	15.7461	0	0.293824	0	0	0	0.750882	0	1.63643	0	0.475423	7.03544	0	17.8314	0.00816177	0
-1	Baseline	0.305298	0	0	0	0	0.0137877	0.328934	0.011818	12.1509	0.254087	0.133937	0.0728777	0	0	3.25192	0	10.2226	0.011818	0	0.990743	0.155604	0.0315147	0.05909	0	0.541658	0.484538	0	0	0.005909	5.46386	0	0	13.5592	0	0.155604	0.00196967	0	0	0.147725	0	0.64802	0.00787867	0.494386	6.93914	0	24.3471	0	0
0	Marker 1 (Crayon Shavings)	-	-	-	-	-	-	-	-	-	-	-	-	-	-	-	-	-	-	-	-	-	-	-	-	-	-	-	-	-	-	-	-	-	-	-	-	-	-	-	-	-	-	-	-	-	-	-	-
1	Marker 1 (Crayon Shavings)	0.226037	0	0.0294831	0	0	0	0.697766	0.0262072	5.67713	0.245692	0.18345	0.288279	0	0	5.9523	0.0131036	9.42148	0.0229313	0	0.792767	0.212933	0.0851733	0.927079	0	2.17519	1.96881	0	0	0.00655179	12.5565	0	0	15.7046	0	0.0786215	0	0.00655179	0	0.140864	0	0.828802	0.0425866	1.03518	10.9513	0	13.6539	0	0
2	Marker 1 (Crayon Shavings)	-	-	-	-	-	-	-	-	-	-	-	-	-	-	-	-	-	-	-	-	-	-	-	-	-	-	-	-	-	-	-	-	-	-	-	-	-	-	-	-	-	-	-	-	-	-	-	-
3	Marker 1 (Crayon Shavings)	0.00362911	0	0.00544366	0	0	0.00181455	0.707676	0	6.1096	0.0308474	0.408274	0.402831	0	0	15.2931	0	2.75812	0.00181455	0	0.0235892	0.348394	7.48322	0.0381056	0	1.13954	2.92869	0	0	0	19.3867	0	0	17.3743	0	0.00725821	0	0	0	0.0290328	0	0.0344765	0	0.114317	16.4743	0	2.85248	0	0
4	Marker 1 (Crayon Shavings)	-	-	-	-	-	-	-	-	-	-	-	-	-	-	-	-	-	-	-	-	-	-	-	-	-	-	-	-	-	-	-	-	-	-	-	-	-	-	-	-	-	-	-	-	-	-	-	-
5	Marker 1 (Crayon Shavings)	0.0392259	0	0	0	0	0.00217922	1.13537	0.0130753	9.46871	0.104603	0.0653766	0.268044	0	0	4.6984	0	4.33447	0.00653766	0	0.385722	0.265865	0.233176	0.0108961	0	1.33368	4.13616	0	0	0	12.6286	0	0	15.4114	0	0.0937064	0	0	0	0.176517	0	0.466353	0	0.86515	7.89749	0	18.5103	0	0
6	Marker 1 (Crayon Shavings)	-	-	-	-	-	-	-	-	-	-	-	-	-	-	-	-	-	-	-	-	-	-	-	-	-	-	-	-	-	-	-	-	-	-	-	-	-	-	-	-	-	-	-	-	-	-	-	-
7	Marker 1 (Crayon Shavings)	0.484589	0	0	0	0	0	0.740753	0.0228426	7.96391	0.208847	0.137056	0.0571065	0	0	13.5473	0	5.99292	0.00815807	0	1.40645	0.244742	0.171319	0.00652646	0	0.544959	3.73966	0	0	0	7.6849	0	0	12.893	0	0.071791	0	0	0	0.283901	0	0.988758	0	1.49782	8.66877	0	16.4042	0	0
8	Marker 1 (Crayon Shavings)	-	-	-	-	-	-	-	-	-	-	-	-	-	-	-	-	-	-	-	-	-	-	-	-	-	-	-	-	-	-	-	-	-	-	-	-	-	-	-	-	-	-	-	-	-	-	-	-
9	Marker 1 (Crayon Shavings)	0.149873	0	0	0	0	0.0076858	1.2989	0.0499577	8.23534	0.203674	0.134502	0.076858	0	0	7.21313	0	8.5274	0	0	1.2989	0.261317	0.0269003	0.0038429	0	0.484206	3.45477	0	0	0	10.9331	0	0	15.8904	0	0.111444	0	0	0	0.180616	0	1.04527	0	1.04911	8.19307	0	17.0087	0	0
10	Marker 1 (Crayon Shavings)	-	-	-	-	-	-	-	-	-	-	-	-	-	-	-	-	-	-	-	-	-	-	-	-	-	-	-	-	-	-	-	-	-	-	-	-	-	-	-	-	-	-	-	-	-	-	-	-
11	Marker 1 (Crayon Shavings)	0.269133	0	0.0154674	0	0	0.00464023	2.83518	0.0881643	2.63565	0.0216544	0.100538	0	0	0	3.48017	0	8.0941	0.00773371	0	0.801213	0.426901	0.0665099	0	0	0.962074	2.84137	0	0	0	3.40593	0	0	22.1803	0	0.0232011	0.00309348	0	0	0.494958	0	0.852255	0	1.26678	6.75308	0	21.229	0	0
12	Marker 1 (Crayon Shavings)	-	-	-	-	-	-	-	-	-	-	-	-	-	-	-	-	-	-	-	-	-	-	-	-	-	-	-	-	-	-	-	-	-	-	-	-	-	-	-	-	-	-	-	-	-	-	-	-
13	Marker 1 (Crayon Shavings)	0.230943	0	0.0128302	0	0	0.00962263	0.90132	0.0481132	7.6949	0.150755	0.235754	0.291887	0	0	2.92047	0	8.14075	0.00801886	0	2.21802	0.264622	0.00962263	0.0465094	0	1.15472	2.85632	0	0	0	4.68943	0	0	13.1477	0	0.311132	0	0	0	0.447452	0	1.06651	0	1.15311	4.98292	0	25.0108	0	0
14	Washout 1	-	-	-	-	-	-	-	-	-	-	-	-	-	-	-	-	-	-	-	-	-	-	-	-	-	-	-	-	-	-	-	-	-	-	-	-	-	-	-	-	-	-	-	-	-	-	-	-
15	Washout 1	0.290377	0	0.0129777	0	0	0	0.874375	0.0535332	6.08169	0.184933	0.162222	0.0811109	0	0	1.1534	0	7.96833	0.00162222	0	2.46415	0.191422	0.0437999	0.0178444	0	2.98813	1.80715	0	0	0	3.36286	0	0	12.7928	0	0.37311	0.00324444	0	0	0.880864	0	0.786776	0	0.729998	5.01914	0	26.9905	0	0
16	Washout 1	-	-	-	-	-	-	-	-	-	-	-	-	-	-	-	-	-	-	-	-	-	-	-	-	-	-	-	-	-	-	-	-	-	-	-	-	-	-	-	-	-	-	-	-	-	-	-	-
17	Washout 1	-	-	-	-	-	-	-	-	-	-	-	-	-	-	-	-	-	-	-	-	-	-	-	-	-	-	-	-	-	-	-	-	-	-	-	-	-	-	-	-	-	-	-	-	-	-	-	-
18	Washout 1	-	-	-	-	-	-	-	-	-	-	-	-	-	-	-	-	-	-	-	-	-	-	-	-	-	-	-	-	-	-	-	-	-	-	-	-	-	-	-	-	-	-	-	-	-	-	-	-
19	Washout 1	-	-	-	-	-	-	-	-	-	-	-	-	-	-	-	-	-	-	-	-	-	-	-	-	-	-	-	-	-	-	-	-	-	-	-	-	-	-	-	-	-	-	-	-	-	-	-	-
20	Washout 1	-	-	-	-	-	-	-	-	-	-	-	-	-	-	-	-	-	-	-	-	-	-	-	-	-	-	-	-	-	-	-	-	-	-	-	-	-	-	-	-	-	-	-	-	-	-	-	-
21	Washout 1	-	-	-	-	-	-	-	-	-	-	-	-	-	-	-	-	-	-	-	-	-	-	-	-	-	-	-	-	-	-	-	-	-	-	-	-	-	-	-	-	-	-	-	-	-	-	-	-
22	Washout 1	-	-	-	-	-	-	-	-	-	-	-	-	-	-	-	-	-	-	-	-	-	-	-	-	-	-	-	-	-	-	-	-	-	-	-	-	-	-	-	-	-	-	-	-	-	-	-	-
23	Washout 1	-	-	-	-	-	-	-	-	-	-	-	-	-	-	-	-	-	-	-	-	-	-	-	-	-	-	-	-	-	-	-	-	-	-	-	-	-	-	-	-	-	-	-	-	-	-	-	-
24	Washout 1	-	-	-	-	-	-	-	-	-	-	-	-	-	-	-	-	-	-	-	-	-	-	-	-	-	-	-	-	-	-	-	-	-	-	-	-	-	-	-	-	-	-	-	-	-	-	-	-
25	Washout 1	0.286047	0	0	0	0	0	1.58562	0.0247201	6.62146	0.222481	0.211887	0.388459	0	0	8.69442	0	6.72741	0.0247201	0	1.43377	0.363739	0.0423774	0.0882862	0	0.776918	2.50026	0	0	0	6.38839	0	0	18.925	0	0.130664	0	0	0	0.349613	0	0.932302	0	1.16185	9.57375	0	15.436	0	0
26	Washout 1	-	-	-	-	-	-	-	-	-	-	-	-	-	-	-	-	-	-	-	-	-	-	-	-	-	-	-	-	-	-	-	-	-	-	-	-	-	-	-	-	-	-	-	-	-	-	-	-
27	Washout 1	0.159157	0	0.00702165	0	0	0	2.23054	0.0117027	13.3458	0.0117027	0.301931	0.301931	0	0	6.72206	0	2.89292	0.0046811	0	1.62434	0.262142	0.142774	0.107665	0	0.280866	3.44529	0	0	0	15.038	0	0	10.4716	0	0.121709	0.00234055	0	0	0.395553	0	0.770041	0	0.917496	5.71328	0	16.6577	0.0046811	0
28	Marker 2 (Glitter)	-	-	-	-	-	-	-	-	-	-	-	-	-	-	-	-	-	-	-	-	-	-	-	-	-	-	-	-	-	-	-	-	-	-	-	-	-	-	-	-	-	-	-	-	-	-	-	-
29	Marker 2 (Glitter)	0.288452	0	0.0019757	0	0	0.0039514	0.661859	0.0217327	6.89519	0.270671	0.171886	0.15608	0	0	4.39593	0	3.58984	0	0	1.72874	0.233132	0.00987849	0.019757	0	1.36323	4.06599	0	0	0	6.23531	0	0	12.2078	0	0.104712	0	0	0	0.456386	0	0.865356	0	0.847575	6.08515	0	28.3592	0	0
30	Marker 2 (Glitter)	-	-	-	-	-	-	-	-	-	-	-	-	-	-	-	-	-	-	-	-	-	-	-	-	-	-	-	-	-	-	-	-	-	-	-	-	-	-	-	-	-	-	-	-	-	-	-	-
31	Marker 2 (Glitter)	0.83743	0	0.00540278	0	0	0.00180093	2.81124	0.0144074	6.83271	0.0414213	0.0990509	0.241324	0	0	4.01246	0	3.01655	0	0	0.974301	0.25213	2.58073	7.3856	0	0.509662	3.78374	0	0	0	17.5464	0	0	12.8064	0	0.072037	0	0	0	0.307958	0	0.324167	0	1.32008	9.08027	0	12.8712	0	0
32	Marker 2 (Glitter)	-	-	-	-	-	-	-	-	-	-	-	-	-	-	-	-	-	-	-	-	-	-	-	-	-	-	-	-	-	-	-	-	-	-	-	-	-	-	-	-	-	-	-	-	-	-	-	-
33	Marker 2 (Glitter)	0.341707	0	0.0106783	0	0	0.00800876	1.65514	0.0240263	6.75138	0.00266958	0.170853	0.493873	0	0	0.333698	0.00266958	5.97453	0.0160175	0	1.82333	0.315011	0.0106783	24.077	0	0.315011	3.09939	0	0	0.00266958	5.3365	0	0	15.4088	0	0.234924	0	0	0	0.795536	0	0.301663	0	1.01711	5.66753	0	13.6976	0	0
34	Marker 2 (Glitter)	-	-	-	-	-	-	-	-	-	-	-	-	-	-	-	-	-	-	-	-	-	-	-	-	-	-	-	-	-	-	-	-	-	-	-	-	-	-	-	-	-	-	-	-	-	-	-	-
35	Marker 2 (Glitter)	0.191862	0	0.0207419	0	0	0.00691396	1.97048	0.0432122	3.03177	0.0535832	0.077782	0.0397552	0	0	1.56083	0	13.0449	0	0	3.15104	0.741522	0.0190134	16.5693	0	0.0103709	4.01874	0	0.00691396	0	3.24265	0	0	24.4339	0	0.191862	0	0	0	0.428665	0	0.568673	0	4.46469	10.7184	0	3.60736	0	0
36	Marker 2 (Glitter)	-	-	-	-	-	-	-	-	-	-	-	-	-	-	-	-	-	-	-	-	-	-	-	-	-	-	-	-	-	-	-	-	-	-	-	-	-	-	-	-	-	-	-	-	-	-	-	-
37	Marker 2 (Glitter)	0.179853	0	0.00518807	0	0	0	2.13057	0.0380458	8.21444	0.0363165	0.394293	0.309555	0	0	7.78729	0	5.65672	0	0	1.39559	0.421963	0.309555	0.05361	0	0.598357	4.31301	0	0	0	3.93947	0	0	13.5737	0	0.446174	0	0	0	1.88154	0	0.75227	0	1.54259	5.72763	0	20.5551	0	0
38	Marker 2 (Glitter)	-	-	-	-	-	-	-	-	-	-	-	-	-	-	-	-	-	-	-	-	-	-	-	-	-	-	-	-	-	-	-	-	-	-	-	-	-	-	-	-	-	-	-	-	-	-	-	-
39	Marker 2 (Glitter)	0.45735	0	0.00896764	0	0	0.00717412	0.837578	0.0161418	7.37678	0.0358706	0.134515	0.299519	0	0	3.80587	0	4.3242	0	0	1.57831	0.292345	0.00538059	0.100438	0	1.4976	6.19126	0	0	0	4.58426	0	0	15.3078	0	0.118373	0	0	0	0.993615	0	0.753282	0.00179353	0.634909	6.01729	0	22.1591	0	0
40	Marker 2 (Glitter)	-	-	-	-	-	-	-	-	-	-	-	-	-	-	-	-	-	-	-	-	-	-	-	-	-	-	-	-	-	-	-	-	-	-	-	-	-	-	-	-	-	-	-	-	-	-	-	-
41	Marker 2 (Glitter)	0.28706	0	0	0	0	0.00645078	1.74494	0.0612824	5.92504	0.0677332	0.212876	0.351568	0	0	10.3116	0	5.04774	0	0	2.54483	0.612824	0.0193523	0.0774094	0	0.6225	5.20901	0	0	0	2.93833	0	0.00645078	16.6849	0	0.0999871	0.00645078	0	0	0.609599	0	0.841827	0	1.78687	8.95046	0	17.4074	0	0
42	Washout 2	-	-	-	-	-	-	-	-	-	-	-	-	-	-	-	-	-	-	-	-	-	-	-	-	-	-	-	-	-	-	-	-	-	-	-	-	-	-	-	-	-	-	-	-	-	-	-	-
43	Washout 2	0.358243	0	0.00669613	0	0	0.00334806	0.642828	0.0334806	5.75198	0.0803536	0.194188	0.266171	0	0	7.15816	0	4.89989	0.00167403	0	1.50328	0.225994	0.00669613	0.0234365	0	0.570845	5.35356	0	0	0	3.21916	0	0	13.8309	0	0.051895	0	0	0	0.441945	0	0.964243	0	0.915696	5.83065	0	26.8532	0	0
44	Washout 2	-	-	-	-	-	-	-	-	-	-	-	-	-	-	-	-	-	-	-	-	-	-	-	-	-	-	-	-	-	-	-	-	-	-	-	-	-	-	-	-	-	-	-	-	-	-	-	-
45	Washout 2	0.463937	0	0.0115984	0	0	0.00165692	1.34873	0.0347953	5.11822	0.0248538	0.316471	1.22943	0	0	7.97641	0	3.6883	0	0	2.16891	0.445711	0.0298245	0.0149123	0	1.18304	4.49522	0	0	0	4.49191	0	0	15.2221	0	0.114327	0	0	0	0.772124	0	0.826802	0	1.44318	8.95896	0	17.9643	0	0
46	Washout 2	-	-	-	-	-	-	-	-	-	-	-	-	-	-	-	-	-	-	-	-	-	-	-	-	-	-	-	-	-	-	-	-	-	-	-	-	-	-	-	-	-	-	-	-	-	-	-	-
47	Washout 2	0.11757	0	0.00839789	0	0	0.00209947	0.545863	0.0209947	6.95555	0.00419895	0.327518	0.377905	0	0	10.1971	0	2.84689	0.00839789	0	1.23029	0.220445	0.0734816	0	0	0.986752	4.21994	0	0	0	2.65163	0	0	12.9307	0	0.0986752	0	0	0	0.531167	0	0.728517	0	0.944763	5.81554	0	29.6089	0	0
48	Washout 2	-	-	-	-	-	-	-	-	-	-	-	-	-	-	-	-	-	-	-	-	-	-	-	-	-	-	-	-	-	-	-	-	-	-	-	-	-	-	-	-	-	-	-	-	-	-	-	-
49	Washout 2	0.261177	0	0.0103096	0	0	0.00343654	1.75264	0.106533	3.65648	0.123716	0.261177	0.364274	0	0	14.9318	0	7.16519	0	0	2.58772	0.587649	0.116843	0	0	0.402076	2.3231	0	0.00687309	0	1.87635	0	0	18.2584	0	0.0962232	0.00343654	0	0	0.573903	0	0.866009	0	2.29905	11.7942	0	15.6569	0	0
50	Washout 2	-	-	-	-	-	-	-	-	-	-	-	-	-	-	-	-	-	-	-	-	-	-	-	-	-	-	-	-	-	-	-	-	-	-	-	-	-	-	-	-	-	-	-	-	-	-	-	-
51	Washout 2	0.337463	0	0.00693417	0	0	0.00231139	1.94157	0.0647189	4.69212	0.0924556	0.254253	0.168732	0	0	3.85771	0	6.82322	0	0	2.29752	0.501572	0.00693417	0	0	0.725777	3.17354	0	0	0	1.54632	0	0	17.5203	0	0.177977	0	0	0	0.550111	0	0.892197	0	1.20192	8.09218	0	21.5422	0	0
52	Washout 2	-	-	-	-	-	-	-	-	-	-	-	-	-	-	-	-	-	-	-	-	-	-	-	-	-	-	-	-	-	-	-	-	-	-	-	-	-	-	-	-	-	-	-	-	-	-	-	-
53	Washout 2	0.111111	0	0.00843882	0	0	0	0.828411	0.0126582	6.19831	0.0590717	0.122363	0.194093	0	0	5.69339	0	3.73418	0.00843882	0	0.389592	0.157525	0.0675105	0.0506329	0	2.60478	2.72011	0	0	0	5.68636	0	0	15.3249	0.00140647	0.104079	0	0	0	0.212377	0	0.14346	0	0.61744	9.73558	0	28.4444	0	0
54	Washout 2	-	-	-	-	-	-	-	-	-	-	-	-	-	-	-	-	-	-	-	-	-	-	-	-	-	-	-	-	-	-	-	-	-	-	-	-	-	-	-	-	-	-	-	-	-	-	-	-
[truncated: 10 more columns]

## Sheet: Cat 3_Phylum
-	-	-	-	-	-	-	-	-	-
Study Day	Study Phase	Actinobacteriota	Bacteroidota	Campylobacterota	Desulfobacterota	Firmicutes	Fusobacteriota	Proteobacteria	Verrucomicrobiota
-3	Baseline	5.9465	20.9655	0	1.01671	57.7473	12.6678	1.65625	0
-2	Baseline	3.94455	36.911	0	1.20769	47.5438	7.58632	2.8066	0
-1	Baseline	8.07921	13.8495	0.00219068	1.5028	69.4444	5.6629	1.45899	0
0	Marker 1 (Crayon Shavings)	-	-	-	-	-	-	-	-
1	Marker 1 (Crayon Shavings)	8.54444	29.9569	0.0138324	1.02755	56.7324	1.76264	1.96222	0
2	Marker 1 (Crayon Shavings)	-	-	-	-	-	-	-	-
3	Marker 1 (Crayon Shavings)	11.0618	27.6298	0	0.821961	57.0817	1.7588	1.6459	0
4	Marker 1 (Crayon Shavings)	-	-	-	-	-	-	-	-
5	Marker 1 (Crayon Shavings)	5.28144	32.5795	0	1.76313	52.8966	3.35658	4.12281	0
6	Marker 1 (Crayon Shavings)	-	-	-	-	-	-	-	-
7	Marker 1 (Crayon Shavings)	5.46237	29.6474	0	1.04603	58.2916	3.74453	1.80802	0
8	Marker 1 (Crayon Shavings)	-	-	-	-	-	-	-	-
9	Marker 1 (Crayon Shavings)	5.72659	21.175	0.00212175	0.867794	65.4622	4.58721	2.17903	0
10	Marker 1 (Crayon Shavings)	-	-	-	-	-	-	-	-
11	Marker 1 (Crayon Shavings)	6.12051	32.0625	0.0421959	0.523229	44.7698	13.7052	2.77649	0
12	Marker 1 (Crayon Shavings)	-	-	-	-	-	-	-	-
13	Marker 1 (Crayon Shavings)	7.80184	25.8974	0	1.16328	62.2177	2.11044	0.809425	0
14	Washout 1	-	-	-	-	-	-	-	-
15	Washout 1	3.99109	19.3679	0	0.841098	65.3789	4.58275	5.83821	0
16	Washout 1	-	-	-	-	-	-	-	-
17	Washout 1	4.45534	28.8555	0	0.969191	56.8034	3.5772	5.33936	0
18	Washout 1	-	-	-	-	-	-	-	-
19	Washout 1	-	-	-	-	-	-	-	-
20	Washout 1	8.98556	30.1341	0	1.71939	56.0282	1.71252	1.42022	0
21	Washout 1	7.74078	26.2686	0	0.942196	60.4812	3.45472	1.11257	0
22	Washout 1	-	-	-	-	-	-	-	-
23	Washout 1	4.54755	24.3088	0	2.22179	58.8737	7.55102	2.49711	0
24	Washout 1	-	-	-	-	-	-	-	-
25	Washout 1	8.145	19.9132	0	2.1395	62.1525	6.08581	1.56399	0
26	Washout 1	-	-	-	-	-	-	-	-
27	Washout 1	8.78521	29.3862	0	1.08258	54.9818	3.90241	1.86179	0
28	Marker 2 (Glitter)	-	-	-	-	-	-	-	-
29	Marker 2 (Glitter)	8.02976	22.9346	0	1.33547	62.0588	3.30382	2.33754	0
30	Marker 2 (Glitter)	-	-	-	-	-	-	-	-
31	Marker 2 (Glitter)	8.32778	27.5888	0	1.51639	58.3043	2.63515	1.62752	0
32	Marker 2 (Glitter)	-	-	-	-	-	-	-	-
33	Marker 2 (Glitter)	8.04534	14.7521	0	0.388369	72.3174	4.19517	0.301626	0
34	Marker 2 (Glitter)	-	-	-	-	-	-	-	-
35	Marker 2 (Glitter)	8.07235	23.4237	0	0.795587	64.0425	2.45269	1.21316	0
36	Marker 2 (Glitter)	-	-	-	-	-	-	-	-
37	Marker 2 (Glitter)	5.68102	26.5323	0	1.42688	63.1782	2.16202	1.01955	0
38	Marker 2 (Glitter)	-	-	-	-	-	-	-	-
39	Marker 2 (Glitter)	10.7353	16.0462	0	0.665184	69.4288	2.47818	0.646298	0
40	Marker 2 (Glitter)	-	-	-	-	-	-	-	-
41	Marker 2 (Glitter)	5.32549	25.8396	0	1.58073	63.0776	2.17413	2.00242	0
42	Washout 2	-	-	-	-	-	-	-	-
43	Washout 2	5.63611	25.6114	0	1.71908	61.3328	4.19413	1.50655	0
44	Washout 2	-	-	-	-	-	-	-	-
45	Washout 2	7.1316	22.3249	0	1.13704	65.6663	2.76475	0.975446	0
46	Washout 2	-	-	-	-	-	-	-	-
47	Washout 2	4.91745	19.7618	0	1.17207	66.2822	4.39152	3.4749	0
48	Washout 2	-	-	-	-	-	-	-	-
49	Washout 2	4.44727	25.681	0	1.26064	63.1225	4.52468	0.963913	0
50	Washout 2	-	-	-	-	-	-	-	-
51	Washout 2	5.85435	26.4765	0	1.01868	61.9149	3.21368	1.52195	0
52	Washout 2	-	-	-	-	-	-	-	-
53	Washout 2	5.76603	22.568	0	1.30814	66.2295	3.10217	1.02613	0
54	Washout 2	-	-	-	-	-	-	-	-

## Sheet: Cat_3_Family
		% Relative Abundance	% Relative Abundance	% Relative Abundance	% Relative Abundance	% Relative Abundance	% Relative Abundance	% Relative Abundance	% Relative Abundance	% Relative Abundance	% Relative Abundance	% Relative Abundance	% Relative Abundance	% Relative Abundance	% Relative Abundance	% Relative Abundance	% Relative Abundance	% Relative Abundance	% Relative Abundance	% Relative Abundance	% Relative Abundance	% Relative Abundance	% Relative Abundance	% Relative Abundance	% Relative Abundance	% Relative Abundance	% Relative Abundance	% Relative Abundance	% Relative Abundance	% Relative Abundance	% Relative Abundance	% Relative Abundance	% Relative Abundance	% Relative Abundance	% Relative Abundance	% Relative Abundance	% Relative Abundance	% Relative Abundance	% Relative Abundance	% Relative Abundance	% Relative Abundance	% Relative Abundance	% Relative Abundance	% Relative Abundance	% Relative Abundance	% Relative Abundance	% Relative Abundance	% Relative Abundance	% Relative Abundance
-	Study Phase	[Eubacterium] coprostanoligenes group	Acidaminococcaceae	Actinomycetaceae	Aerococcaceae	Amoebophilaceae	Anaerofustaceae	Anaerovoracaceae	Atopobiaceae	Bacteroidaceae	Bifidobacteriaceae	Butyricicoccaceae	Campylobacteraceae	Carnobacteriaceae	Chlamydiaceae	Clostridiaceae	Comamonadaceae	Coriobacteriaceae	Corynebacteriaceae	Defluviitaleaceae	Desulfovibrionaceae	Eggerthellaceae	Enterobacteriaceae	Enterococcaceae	Erwiniaceae	Erysipelatoclostridiaceae	Erysipelotrichaceae	Eubacteriaceae	Family XI	Flavobacteriaceae	Fusobacteriaceae	Helicobacteraceae	Hydrogenoanaerobacterium	Lachnospiraceae	Lactobacillaceae	Marinifilaceae	Microbacteriaceae	Micromonosporaceae	Moraxellaceae	Muribaculaceae	Neisseriaceae	Oscillospiraceae	Pasteurellaceae	Peptococcaceae	Peptostreptococcaceae	Porphyromonadaceae	Prevotellaceae	Pseudomonadaceae	Rhizobiaceae
-3	Baseline	0.531653	0	0	0	0	0	3.29461	0	3.95353	0	0.170375	0	0	0	0.917563	0	5.5998	0	0	1.01815	0.355119	0	0	0	0.556285	2.07324	0	0	0	12.6858	0	0	16.2719	0	0.0533706	0	0	0	0.683554	0	1.03251	0	0.675343	6.56253	0	15.3687	0	0
-2	Baseline	1.64858	0	0	0	0	0.00345614	1.53971	0.00172807	2.7701	0	0.228105	0	0	0	2.3519	0	3.66697	0	0	1.22693	0.338702	0.00518421	0	0	0.216009	1.9268	0	0	0	7.7072	0	0	6.83452	0	0.411281	0	0	0	3.69116	0	4.18884	0	0.216009	2.31043	0	28.0224	0.00345614	0
-1	Baseline	0.152184	0.00220556	0.00661667	0	0	0	8.66564	0.0132333	2.76577	0	0.388178	0.00220556	0	0	8.47375	0	7.34671	0	0	1.51301	0.767534	0.244817	0	0	0.202911	4.09352	0	0	0	5.70137	0	0	22.9753	0	0.0573445	0	0	0	0.412439	0	1.44905	0	3.412	10.3749	0	9.70225	0	0
0	Marker 1 (Crayon Shavings)	-	-	-	-	-	-	-	-	-	-	-	-	-	-	-	-	-	-	-	-	-	-	-	-	-	-	-	-	-	-	-	-	-	-	-	-	-	-	-	-	-	-	-	-	-	-	-	-
1	Marker 1 (Crayon Shavings)	0.430479	0	0	0	0	0.00793509	3.18594	0.0218215	2.9955	0.00595132	0.19441	0.0138864	0	0	1.14067	0	8.22075	0	0	1.03156	0.327323	0.017854	0.880795	0	0.317404	1.18034	0	0	0	1.76953	0	0	15.6321	0	0.103156	0.00198377	0	0	0.849055	0	1.81118	0	0.825249	5.36611	0	24.6563	0	0
2	Marker 1 (Crayon Shavings)	-	-	-	-	-	-	-	-	-	-	-	-	-	-	-	-	-	-	-	-	-	-	-	-	-	-	-	-	-	-	-	-	-	-	-	-	-	-	-	-	-	-	-	-	-	-	-	-
3	Marker 1 (Crayon Shavings)	0.705685	0	0.00199346	0	0	0.00398692	1.87385	0.0219281	3.82944	0.0279085	0.219281	0	0	0	2.17088	0	10.7288	0	0	0.827287	0.352843	0.0239215	1.62666	0	0.691731	1.98349	0	0	0	1.77019	0	0	20.0363	0.00398692	0.0617973	0	0	0	0.675783	0	0.944901	0	0.793398	7.69277	0	22.1414	0	0
4	Marker 1 (Crayon Shavings)	-	-	-	-	-	-	-	-	-	-	-	-	-	-	-	-	-	-	-	-	-	-	-	-	-	-	-	-	-	-	-	-	-	-	-	-	-	-	-	-	-	-	-	-	-	-	-	-
5	Marker 1 (Crayon Shavings)	0.223964	0	0	0	0	0	3.27948	0.0266624	6.90023	0.010665	0.277289	0	0	0	3.69807	0	4.88189	0	0	1.77305	0.391937	0.0959846	0.00533248	0	0.68789	3.01019	0	0	0	3.37546	0	0	17.3252	0.0239962	0.146643	0	0	0	0.813203	0	0.837199	0	1.15981	7.74809	0	23.0416	0	0
6	Marker 1 (Crayon Shavings)	-	-	-	-	-	-	-	-	-	-	-	-	-	-	-	-	-	-	-	-	-	-	-	-	-	-	-	-	-	-	-	-	-	-	-	-	-	-	-	-	-	-	-	-	-	-	-	-
7	Marker 1 (Crayon Shavings)	0.283517	0	0	0	0	0.00453628	2.82837	0.0498991	1.99143	0.0249495	0.181451	0	0	0	1.36769	0	5.04207	0	0	1.05242	0.378779	0	0	0	1.8939	2.32031	0	0	0	3.76738	0	0	14.4549	0	0.031754	0	0	0	0.848284	0	1.37903	0	0.843748	5.82912	0	26.0836	0	0
8	Marker 1 (Crayon Shavings)	-	-	-	-	-	-	-	-	-	-	-	-	-	-	-	-	-	-	-	-	-	-	-	-	-	-	-	-	-	-	-	-	-	-	-	-	-	-	-	-	-	-	-	-	-	-	-	-
9	Marker 1 (Crayon Shavings)	0.322712	0	0.00641149	0	0	0.00427433	2.93646	0.111132	3.7208	0.00854865	0.318437	0.00213716	0	0	9.5232	0	5.13133	0	0	0.8741	0.510782	0.0619777	0	0	0.649698	3.08179	0	0	0	4.62055	0	0.0170973	23.0963	0	0.0555662	0	0	0	0.446667	0	1.08354	0	1.5815	8.26014	0	15.6889	0	0
10	Marker 1 (Crayon Shavings)	-	-	-	-	-	-	-	-	-	-	-	-	-	-	-	-	-	-	-	-	-	-	-	-	-	-	-	-	-	-	-	-	-	-	-	-	-	-	-	-	-	-	-	-	-	-	-	-
11	Marker 1 (Crayon Shavings)	0.101753	0	0	0	0	0	0.224705	0.0360376	14.5401	0.180188	0.105993	0.0423971	0	0	4.82267	0	5.79569	0	0	0.525724	0.137791	0.271342	0.0211986	0	1.49238	3.99169	0	0	0	13.7706	0	0	12.1786	0.00211986	0.0381574	0	0	0	0.216225	0	0.252263	0	0.867021	7.49157	0	16.713	0	0
12	Marker 1 (Crayon Shavings)	-	-	-	-	-	-	-	-	-	-	-	-	-	-	-	-	-	-	-	-	-	-	-	-	-	-	-	-	-	-	-	-	-	-	-	-	-	-	-	-	-	-	-	-	-	-	-	-
13	Marker 1 (Crayon Shavings)	0.264139	0	0.0127809	0	0	0	2.93535	0.042603	1.9853	0.0234317	0.0958569	0	0	0	1.65726	0	7.18713	0.00639046	0	1.16945	0.570881	0.00639046	0	0	0.909575	2.68612	0	0	0	2.12163	0	0	19.6123	0.00213015	0.0298221	0	0	0	0.728512	0	0.632655	0	1.14602	7.60038	0	21.5806	0	0
14	Washout 1	-	-	-	-	-	-	-	-	-	-	-	-	-	-	-	-	-	-	-	-	-	-	-	-	-	-	-	-	-	-	-	-	-	-	-	-	-	-	-	-	-	-	-	-	-	-	-	-
15	Washout 1	0.378623	0	0	0	0	0	3.95589	0.0517245	5.40624	0.0103449	0.368278	0	0	0	6.66832	0	3.52554	0	0	0.844144	0.417934	0.564831	0.0579314	0	1.04277	4.48762	0	0	0	4.59934	0	0.0248278	19.8167	0	0.0910351	0	0	0	0.502762	0	0.595866	0	1.32622	10.8808	0	12.3787	0	0
16	Washout 1	-	-	-	-	-	-	-	-	-	-	-	-	-	-	-	-	-	-	-	-	-	-	-	-	-	-	-	-	-	-	-	-	-	-	-	-	-	-	-	-	-	-	-	-	-	-	-	-
17	Washout 1	0.321534	0	0	0	0	0	2.70796	0.0235988	7.74631	0.0265487	0.622419	0	0	0	5.10029	0	4.14749	0	0	0.973451	0.277286	0.383481	0	0	1.74631	4.9764	0	0	0	3.59292	0	0	16.59	0.0058997	0.0914454	0	0	0	0.675516	0	0.887906	0	1.34218	6.53097	0	18.5487	0	0
18	Washout 1	-	-	-	-	-	-	-	-	-	-	-	-	-	-	-	-	-	-	-	-	-	-	-	-	-	-	-	-	-	-	-	-	-	-	-	-	-	-	-	-	-	-	-	-	-	-	-	-
19	Washout 1	-	-	-	-	-	-	-	-	-	-	-	-	-	-	-	-	-	-	-	-	-	-	-	-	-	-	-	-	-	-	-	-	-	-	-	-	-	-	-	-	-	-	-	-	-	-	-	-
20	Washout 1	0.580131	0	0.00690632	0	0	0	1.68859	0.0241721	4.40278	0	0.124314	0	0	0	2.60023	0	8.60182	0	0	1.72658	0.379847	0.0345316	0.0863289	0	1.24314	5.13139	0	0	0	1.71967	0	0	19.1167	0	0.0828758	0.0103595	0	0	0.580131	0	0.711351	0	0.839117	6.90286	0	22.929	0	0
21	Washout 1	0.458327	0	0	0	0	0	3.28674	0.0350971	2.83874	0.0144518	0.185808	0	0	0	4.20546	0	7.36214	0.00206454	0	0.947623	0.371617	0.0289035	0.0516134	0	0.86917	3.74094	0	0	0	3.47462	0	0	16.764	0	0.080517	0	0	0	1.28621	0	0.765943	0	0.640007	6.05735	0	18.4301	0	0
22	Washout 1	-	-	-	-	-	-	-	-	-	-	-	-	-	-	-	-	-	-	-	-	-	-	-	-	-	-	-	-	-	-	-	-	-	-	-	-	-	-	-	-	-	-	-	-	-	-	-	-
23	Washout 1	0.338245	0	0.00388787	0	0	0	1.81758	0.0272151	2.10723	0.0136076	0.347965	0	0	0	2.91202	0	4.057	0	0	2.2433	0.485984	0.180786	0.309086	0	0.67649	5.20586	0	0	0	7.62412	0	0	16.6207	0	0.031103	0.00388787	0	0	0.316862	0	0.791182	0	1.20913	6.54718	0	20.804	0	0
24	Washout 1	-	-	-	-	-	-	-	-	-	-	-	-	-	-	-	-	-	-	-	-	-	-	-	-	-	-	-	-	-	-	-	-	-	-	-	-	-	-	-	-	-	-	-	-	-	-	-	-
25	Washout 1	0.377003	0.00192348	0	0	0	0	3.4565	0.0384697	2.90446	0.0115409	0.396238	0	0	0	4.34323	0	7.65354	0.00577045	0	2.15238	0.482794	0.0326992	0.0653984	0	0.825175	4.10471	0	0	0	6.12245	0	0	19.733	0	0.0461636	0.00192348	0	0	0.873262	0	0.882879	0	1.72921	8.92304	0	14.8724	0.00384697	0
26	Washout 1	-	-	-	-	-	-	-	-	-	-	-	-	-	-	-	-	-	-	-	-	-	-	-	-	-	-	-	-	-	-	-	-	-	-	-	-	-	-	-	-	-	-	-	-	-	-	-	-
27	Washout 1	0.31488	0	0.00963917	0	0	0	1.91177	0.0321306	6.09838	0.0610481	0.173505	0	0	0	1.54869	0	8.40215	0	0	1.08923	0.334158	0.0224914	1.22096	0	0.944639	3.62433	0	0	0	3.92636	0	0	17.1642	0	0.167079	0	0	0	0.816117	0	0.812904	0	0.832182	8.07763	0	21.2897	0	0
28	Marker 2 (Glitter)	-	-	-	-	-	-	-	-	-	-	-	-	-	-	-	-	-	-	-	-	-	-	-	-	-	-	-	-	-	-	-	-	-	-	-	-	-	-	-	-	-	-	-	-	-	-	-	-
29	Marker 2 (Glitter)	0.686834	0	0	0	0	0	2.03387	0.00761035	3.09932	0.0285388	0.222603	0	0	0	5.46613	0	7.79871	0.00761035	0	1.34893	0.266362	0.0589802	0.296804	0	1.50495	3.6016	0	0	0	3.33714	0	0.00570776	20.4795	0.00190259	0.064688	0.00190259	0	0	0.570776	0	0.593607	0	1.06355	7.11758	0	18.1583	0	0
30	Marker 2 (Glitter)	-	-	-	-	-	-	-	-	-	-	-	-	-	-	-	-	-	-	-	-	-	-	-	-	-	-	-	-	-	-	-	-	-	-	-	-	-	-	-	-	-	-	-	-	-	-	-	-
31	Marker 2 (Glitter)	0.591113	0	0.00745101	0	0	0.00993468	1.17726	0.0173857	3.58145	0.0198694	0.226014	0	0	0	2.31975	0	7.9999	0	0	1.52497	0.330328	0.0496734	1.92484	0	1.44798	2.27007	0	0	0.00496734	2.65008	0	0	19.5291	0	0.0447061	0	0	0	0.543924	0	0.88667	0	0.88667	7.69441	0	21.8662	0	0
32	Marker 2 (Glitter)	-	-	-	-	-	-	-	-	-	-	-	-	-	-	-	-	-	-	-	-	-	-	-	-	-	-	-	-	-	-	-	-	-	-	-	-	-	-	-	-	-	-	-	-	-	-	-	-
33	Marker 2 (Glitter)	1.32336	0	0.00197812	0	0	0.00395624	6.08668	0.0435187	1.01675	0.00989061	0.0830811	0	0	0	1.75855	0	7.69292	0	0	0.38969	0.322434	0.0514312	1.18687	0	0.393646	2.441	0	0.0553874	0	4.20944	0	0	24.5168	0	0.0178031	0.00197812	0	0	0.302653	0	1.32534	0	2.33418	9.75412	0.0435187	12.5591	0	0
34	Marker 2 (Glitter)	-	-	-	-	-	-	-	-	-	-	-	-	-	-	-	-	-	-	-	-	-	-	-	-	-	-	-	-	-	-	-	-	-	-	-	-	-	-	-	-	-	-	-	-	-	-	-	-
35	Marker 2 (Glitter)	0.725965	0.0242724	0.00220658	0	0	0	2.14259	0.0551645	1.29968	0.0198592	0.123568	0	0	0	1.14301	0	7.72082	0.00220658	0	0.798782	0.304508	0.0308921	4.70664	0	0.639908	4.4617	0	0	0	2.46254	0	0	17.4143	0	0.0441316	0	0	0	0.562678	0	0.889252	0	0.995168	5.63561	0	19.9078	0	0
36	Marker 2 (Glitter)	-	-	-	-	-	-	-	-	-	-	-	-	-	-	-	-	-	-	-	-	-	-	-	-	-	-	-	-	-	-	-	-	-	-	-	-	-	-	-	-	-	-	-	-	-	-	-	-
37	Marker 2 (Glitter)	0.349498	0.0776661	0.0072812	0	0	0.00485413	2.08	0.0922285	3.42216	0.0776661	0.131062	0	0	0	0.536382	0	5.18421	0	0	1.43682	0.356779	0.00485413	0.388331	0	0.550944	5.24975	0	0	0	2.17708	0	0.0072812	17.0938	0	0.121353	0.00242707	0	0	1.14315	0	1.09703	0	1.31547	5.87593	0	16.5283	0	0
38	Marker 2 (Glitter)	-	-	-	-	-	-	-	-	-	-	-	-	-	-	-	-	-	-	-	-	-	-	-	-	-	-	-	-	-	-	-	-	-	-	-	-	-	-	-	-	-	-	-	-	-	-	-	-
39	Marker 2 (Glitter)	0.845142	0.0593082	0.0084726	0	0	0	2.84891	0.0296541	1.0506	0.116498	0.0804897	0	0	0	1.69876	0	10.2413	0.00635445	0	0.671454	0.425748	0.0042363	0.574019	0	0.533774	3.60086	0	0	0	2.50154	0	0	23.3696	0	0.0232997	0.0084726	0	0	0.438457	0	0.453284	0	1.44458	9.94895	0	12.9355	0	0
40	Marker 2 (Glitter)	-	-	-	-	-	-	-	-	-	-	-	-	-	-	-	-	-	-	-	-	-	-	-	-	-	-	-	-	-	-	-	-	-	-	-	-	-	-	-	-	-	-	-	-	-	-	-	-
41	Marker 2 (Glitter)	0.323344	0.0560124	0	0	0	0.00763806	1.71602	0.0178221	4.38679	0.0178221	0.152761	0	0	0	1.71602	0	4.90618	0	0	1.59381	0.420093	0.0178221	1.85859	0	0.995494	6.85134	0	0	0	2.19212	0	0	18.95	0	0.0305522	0.00763806	0	0	0.445553	0	0.7358	0	0.952211	5.64452	0	18.6521	0	0
42	Washout 2	-	-	-	-	-	-	-	-	-	-	-	-	-	-	-	-	-	-	-	-	-	-	-	-	-	-	-	-	-	-	-	-	-	-	-	-	-	-	-	-	-	-	-	-	-	-	-	-
43	Washout 2	0.208153	0.037846	0.0108131	0	0	0	3.2088	0	2.47891	0.00810986	0.270329	0	0	0	2.56542	0	5.28222	0.00540657	0	1.7274	0.356834	0.018923	0.537954	0	1.45167	6.17431	0	0	0	4.21442	0	0	16.4955	0	0.0270329	0	0	0	0.41901	0	0.413603	0	1.0678	6.34462	0	21.2532	0	0
44	Washout 2	-	-	-	-	-	-	-	-	-	-	-	-	-	-	-	-	-	-	-	-	-	-	-	-	-	-	-	-	-	-	-	-	-	-	-	-	-	-	-	-	-	-	-	-	-	-	-	-
45	Washout 2	0.493901	0.00198354	0.00793415	0	0	0	2.12437	0.00595061	2.23346	0.0218189	0.0991768	0	0	0	1.72568	0.00198354	6.69245	0	0	1.1445	0.450263	0.0436378	0.00595061	0	1.30318	5.3734	0	0	0	2.7829	0	0	19.7838	0	0.0317366	0	0	0	0.55539	0	0.827135	0	0.84102	5.64118	0	18.4905	0	0
46	Washout 2	-	-	-	-	-	-	-	-	-	-	-	-	-	-	-	-	-	-	-	-	-	-	-	-	-	-	-	-	-	-	-	-	-	-	-	-	-	-	-	-	-	-	-	-	-	-	-	-
47	Washout 2	0.304826	0.00189333	0.00757332	0	0	0.00567999	2.60333	0.00946665	4.52316	0.00757332	0.352159	0	0	0	6.86332	0	4.4834	0	0	1.18144	0.448719	0.0700532	0.0265066	0	1.61312	7.67367	0	0	0	4.42661	0	0	19.9065	0	0.0624799	0	0	0	0.391919	0	0.834958	0	0.982638	6.79705	0	13.4673	0	0
48	Washout 2	-	-	-	-	-	-	-	-	-	-	-	-	-	-	-	-	-	-	-	-	-	-	-	-	-	-	-	-	-	-	-	-	-	-	-	-	-	-	-	-	-	-	-	-	-	-	-	-
49	Washout 2	0.436624	0.00557393	0.0074319	0	0	0	2.95047	0.00185798	3.9705	0	0.196945	0	0	0	1.29315	0	4.07268	0	0	1.27086	0.401323	0.0483074	0.0185798	0	0.995875	6.21307	0	0	0	4.56133	0	0	16.4561	0	0.0873249	0	0	0	1.06462	0	0.836089	0	0.609416	5.62038	0	18.1431	0	0
50	Washout 2	-	-	-	-	-	-	-	-	-	-	-	-	-	-	-	-	-	-	-	-	-	-	-	-	-	-	-	-	-	-	-	-	-	-	-	-	-	-	-	-	-	-	-	-	-	-	-	-
51	Washout 2	0.311831	0.018343	0	0	0	0.0152858	1.97493	0.00917151	2.21033	0	0.168144	0	0	0	2.72699	0	5.62519	0	0	1.02721	0.269031	0.0672577	0.18343	0	1.38184	6.29777	0	0	0	3.2406	0	0	20.4066	0	0.0397432	0	0	0	0.479976	0	0.559462	0	1.17701	7.54509	0	23.2192	0	0
52	Washout 2	-	-	-	-	-	-	-	-	-	-	-	-	-	-	-	-	-	-	-	-	-	-	-	-	-	-	-	-	-	-	-	-	-	-	-	-	-	-	-	-	-	-	-	-	-	-	-	-
53	Washout 2	0.239816	0.0445373	0	0	0	0	2.25085	0	3.01826	0.0137038	0.448799	0	0	0	2.58316	0	5.16976	0.00342595	0	1.31899	0.626949	0.0479633	0.733153	0	1.52455	3.56641	0	0	0	3.12789	0	0	16.4685	0	0.068519	0	0	0	0.596115	0	1.21964	0	1.42519	8.32163	0	17.4518	0	0
54	Washout 2	-	-	-	-	-	-	-	-	-	-	-	-	-	-	-	-	-	-	-	-	-	-	-	-	-	-	-	-	-	-	-	-	-	-	-	-	-	-	-	-	-	-	-	-	-	-	-	-
[truncated: 10 more columns]

## Sheet: Cat_4_Phylum
		% Relative Abundance	% Relative Abundance	% Relative Abundance	% Relative Abundance	% Relative Abundance	% Relative Abundance	% Relative Abundance	% Relative Abundance
Study Day	Study Phase	Actinobacteriota	Bacteroidota	Campylobacterota	Desulfobacterota	Firmicutes	Fusobacteriota	Proteobacteria	Verrucomicrobiota
-3	Baseline	5.84626	26.1939	0.0556002	0.630135	52.0418	9.19256	6.03983	0
-2	Baseline	7.04968	20.0121	0.0233627	0.615217	61.107	4.46811	6.72455	0
-1	Baseline	9.20876	23.5277	0.0229155	1.16869	55.21	2.57308	8.28887	0
0	Marker 1 (Glitter)	-	-	-	-	-	-	-	-
1	Marker 1 (Glitter)	8.4633	23.225	0.0361612	1.51877	55.6663	4.06421	7.02629	0
2	Marker 1 (Glitter)	-	-	-	-	-	-	-	-
3	Marker 1 (Glitter)	7.10745	25.0952	0.0574936	1.30215	57.1984	5.03302	4.20636	0
4	Marker 1 (Glitter)	-	-	-	-	-	-	-	-
5	Marker 1 (Glitter)	7.47354	19.1586	0.0372317	0.90072	58.6084	7.07402	6.74753	0
6	Marker 1 (Glitter)	-	-	-	-	-	-	-	-
7	Marker 1 (Glitter)	10.106	15.2762	0.00890393	0.943816	61.0987	2.51981	10.0466	0
8	Marker 1 (Glitter)	-	-	-	-	-	-	-	-
9	Marker 1 (Glitter)	10.9326	14.3704	0.0448353	0.721703	60.7258	5.46122	7.74348	0
10	Marker 1 (Glitter)	-	-	-	-	-	-	-	-
11	Marker 1 (Glitter)	8.99137	15.5655	0.0502677	1.00754	61.7397	3.59961	9.04601	0
12	Marker 1 (Glitter)	-	-	-	-	-	-	-	-
13	Marker 1 (Glitter)	9.79528	17.3406	0.0175473	0.855917	57.9977	2.21681	11.7762	0
14	Washout 1	-	-	-	-	-	-	-	-
15	Washout 1	6.3655	21.1866	0.144146	0.429556	63.7501	2.47067	5.65341	0
16	Washout 1	-	-	-	-	-	-	-	-
17	Washout 1	7.36539	23.1693	0.120683	0.683253	59.7419	3.92685	4.99257	0
18	Washout 1	-	-	-	-	-	-	-	-
19	Washout 1	-	-	-	-	-	-	-	-
20	Washout 1	10.1604	21.6008	0.0385074	1.30558	60.4969	2.40213	3.9956	0
21	Washout 1	8.75414	18.8885	0.0331248	0.640412	63.664	2.13103	5.88885	0
22	Washout 1	-	-	-	-	-	-	-	-
23	Washout 1	7.46619	24.1775	0.082905	1.12514	59.6253	0.798257	6.72478	0
24	Washout 1	-	-	-	-	-	-	-	-
25	Washout 1	9.86733	21.8383	0.00144682	0.761028	57.2102	1.35133	8.9703	0
26	Washout 1	-	-	-	-	-	-	-	-
27	Washout 1	7.34598	12.4285	0.00819498	1.12271	61.4574	5.72993	11.9073	0
28	Marker 2 (Crayon Shavings)	-	-	-	-	-	-	-	-
29	Marker 2 (Crayon Shavings)	9.14153	14.085	0.184137	0.680121	67.7908	3.13776	4.98062	0
30	Marker 2 (Crayon Shavings)	-	-	-	-	-	-	-	-
31	Marker 2 (Crayon Shavings)	9.30194	22.8088	0.137684	0.487402	58.871	6.93377	1.45945	0
32	Marker 2 (Crayon Shavings)	-	-	-	-	-	-	-	-
33	Marker 2 (Crayon Shavings)	1.48639	29.31	0.137952	0.670332	55.4433	10.1327	2.81928	0
34	Marker 2 (Crayon Shavings)	-	-	-	-	-	-	-	-
35	Marker 2 (Crayon Shavings)	6.63707	27.2566	0.331083	1.2345	61.1657	1.48859	1.87357	0.0128327
36	Marker 2 (Crayon Shavings)	-	-	-	-	-	-	-	-
37	Marker 2 (Crayon Shavings)	4.70183	25.1525	0.128647	1.75333	56.2041	4.60638	7.45321	0
38	Marker 2 (Crayon Shavings)	-	-	-	-	-	-	-	-
39	Marker 2 (Crayon Shavings)	7.3595	21.7652	0.163755	0.844883	63.2737	2.14543	4.4475	0
40	Marker 2 (Crayon Shavings)	-	-	-	-	-	-	-	-
41	Marker 2 (Crayon Shavings)	7.15765	28.7832	0.177102	1.59664	58.3374	1.11711	2.83091	0
42	Washout 2	-	-	-	-	-	-	-	-
43	Washout 2	1.40127	1.75694	0.494943	0.164981	53.1968	16.7917	26.1934	0
44	Washout 2	-	-	-	-	-	-	-	-
45	Washout 2	3.01788	25.1778	1.35162	0.27254	46.4603	19.0002	4.71959	0
46	Washout 2	-	-	-	-	-	-	-	-
47	Washout 2	5.40567	31.1783	0.0850257	0.235456	43.543	12.0475	7.50515	0
48	Washout 2	-	-	-	-	-	-	-	-
49	Washout 2	10.9924	15.5649	0.376666	0.402889	67.776	2.10742	2.7797	0
50	Washout 2	-	-	-	-	-	-	-	-
51	Washout 2	8.84401	19.8047	0.599228	2.97243	58.8192	2.43571	6.52469	0
52	Washout 2	-	-	-	-	-	-	-	-
53	Washout 2	7.3716	24.1175	0.503147	1.6081	58.004	4.66644	3.72921	0
54	Washout 2	-	-	-	-	-	-	-	-

## Sheet: Cat 4_Family
		% Relative Abundance	% Relative Abundance	% Relative Abundance	% Relative Abundance	% Relative Abundance	% Relative Abundance	% Relative Abundance	% Relative Abundance	% Relative Abundance	% Relative Abundance	% Relative Abundance	% Relative Abundance	% Relative Abundance	% Relative Abundance	% Relative Abundance	% Relative Abundance	% Relative Abundance	% Relative Abundance	% Relative Abundance	% Relative Abundance	% Relative Abundance	% Relative Abundance	% Relative Abundance	% Relative Abundance	% Relative Abundance	% Relative Abundance	% Relative Abundance	% Relative Abundance	% Relative Abundance	% Relative Abundance	% Relative Abundance	% Relative Abundance	% Relative Abundance	% Relative Abundance	% Relative Abundance	% Relative Abundance	% Relative Abundance	% Relative Abundance	% Relative Abundance	% Relative Abundance	% Relative Abundance	% Relative Abundance	% Relative Abundance	% Relative Abundance	% Relative Abundance	% Relative Abundance	% Relative Abundance	% Relative Abundance
Study Day	Study Phase	[Eubacterium] coprostanoligenes group	Acidaminococcaceae	Actinomycetaceae	Aerococcaceae	Amoebophilaceae	Anaerofustaceae	Anaerovoracaceae	Atopobiaceae	Bacteroidaceae	Bifidobacteriaceae	Butyricicoccaceae	Campylobacteraceae	Carnobacteriaceae	Chlamydiaceae	Clostridiaceae	Comamonadaceae	Coriobacteriaceae	Corynebacteriaceae	Defluviitaleaceae	Desulfovibrionaceae	Eggerthellaceae	Enterobacteriaceae	Enterococcaceae	Erwiniaceae	Erysipelatoclostridiaceae	Erysipelotrichaceae	Eubacteriaceae	Family XI	Flavobacteriaceae	Fusobacteriaceae	Helicobacteraceae	Hydrogenoanaerobacterium	Lachnospiraceae	Lactobacillaceae	Marinifilaceae	Microbacteriaceae	Micromonosporaceae	Moraxellaceae	Muribaculaceae	Neisseriaceae	Oscillospiraceae	Pasteurellaceae	Peptococcaceae	Peptostreptococcaceae	Porphyromonadaceae	Prevotellaceae	Pseudomonadaceae	Rhizobiaceae
-3	Baseline	0.763696	3.45031	0.0189346	0	0	0.00420769	0.147269	0.00631154	6.15796	0.0420769	0.241942	0.0568038	0	0	1.73567	0	5.77085	0.0126231	0	0.643777	0.1094	4.32971	0.0715308	0	2.82546	3.73222	0	0	0	9.39157	0	0	12.3601	0	0.13675	0.0126231	0	0	0.414458	0	0.923588	0	1.35488	8.67626	0	19.0651	0	0
-2	Baseline	0.589251	4.48188	0.00992004	0	0	0.00396802	0.238081	0.0178561	2.36097	0.0872964	0.156737	0.0238081	0	0	5.66038	0	6.9976	0	0	0.626947	0.0654723	5.9798	0.0793604	0	3.10299	3.4363	0	0	0	4.5533	0	0	11.5707	0	0.0753923	0.00198401	0	0	0.46029	0	1.53165	0	1.24596	7.97373	0	16.7688	0	0
-1	Baseline	0.577153	5.2375	0.0165849	0	0	0	0.616956	0	3.15112	0.149264	0.0895582	0.0232188	0	0	7.72522	0	9.04206	0	0	1.18416	0.122728	7.49635	0.0696564	0	1.19411	2.90567	0	0	0	2.60714	0	0	15.006	0	0.0597055	0	0	0	0.487595	0	1.84092	0	1.21733	6.95569	0	18.8006	0	0
0	Marker 1 (Glitter)	-	-	-	-	-	-	-	-	-	-	-	-	-	-	-	-	-	-	-	-	-	-	-	-	-	-	-	-	-	-	-	-	-	-	-	-	-	-	-	-	-	-	-	-	-	-	-	-
1	Marker 1 (Glitter)	0.413348	2.84733	0.0015898	0	0	0	0.187596	0.0143082	2.04448	0.182827	0.1558	0.0365654	0	0	3.53571	0	8.23516	0	0	1.53575	0.124004	5.674	1.25594	0	1.3879	1.70903	0	0	0	4.10963	0	0	19.4989	0	0.0906186	0	0	0	0.257548	0	0.359295	0	1.41015	8.26696	0	19.1984	0	0
2	Marker 1 (Glitter)	-	-	-	-	-	-	-	-	-	-	-	-	-	-	-	-	-	-	-	-	-	-	-	-	-	-	-	-	-	-	-	-	-	-	-	-	-	-	-	-	-	-	-	-	-	-	-	-
3	Marker 1 (Glitter)	0.413971	3.1465	0.00944421	0	0	0.00157403	0.491099	0.0157404	1.72986	0.245549	0.166848	0.0582393	0	0	2.99539	0	6.49919	0	0	1.31904	0.429711	3.74148	0.491099	0	0.220365	2.55623	0	0	0	5.0983	0	0	18.6901	0	0.0787017	0	0	0	0.339992	0	0.7335	0	1.45756	5.23839	0	21.2416	0	0
4	Marker 1 (Glitter)	-	-	-	-	-	-	-	-	-	-	-	-	-	-	-	-	-	-	-	-	-	-	-	-	-	-	-	-	-	-	-	-	-	-	-	-	-	-	-	-	-	-	-	-	-	-	-	-
5	Marker 1 (Glitter)	0.801973	0.0807743	0.00576959	0	0	0.0028848	1.82031	0.0245208	1.11209	0.310116	0.197608	0.0375023	0	0	4.069	0	6.80956	0	0	0.907268	0.377908	6.48502	0.0230784	0	0.0533687	2.06119	0	0	0	7.12545	0	0	17.3737	0	0.0403871	0	0	0	0.376466	0	0.859669	0	1.36018	7.12689	0	16.2443	0	0
6	Marker 1 (Glitter)	-	-	-	-	-	-	-	-	-	-	-	-	-	-	-	-	-	-	-	-	-	-	-	-	-	-	-	-	-	-	-	-	-	-	-	-	-	-	-	-	-	-	-	-	-	-	-	-
7	Marker 1 (Glitter)	0.420669	0	0	0	0	0	3.71442	0.0179008	1.01438	0.343099	0.181992	0.00895041	0	0	4.2962	0	9.30843	0	0	0.948744	0.489289	9.98866	0.0537025	0	0.381884	1.8229	0	0	0	2.53297	0	0	17.2683	0	0.0328182	0	0	0	0.259562	0	0.722	0	1.50069	11.1612	0	13.363	0	0
8	Marker 1 (Glitter)	-	-	-	-	-	-	-	-	-	-	-	-	-	-	-	-	-	-	-	-	-	-	-	-	-	-	-	-	-	-	-	-	-	-	-	-	-	-	-	-	-	-	-	-	-	-	-	-
9	Marker 1 (Glitter)	0.480112	0	0.0203684	0	0	0.00581954	3.17456	0.0261879	0.451014	0.354992	0.154218	0.0451014	0	0	5.7206	0	10.3122	0	0	0.725987	0.283702	7.49993	0.0232781	0	0.206594	0.790002	0	0	0	5.49364	0	0.00581954	17.2084	0	0.0174586	0	0	0	0.197864	0	0.602322	0	1.62511	9.05956	0	13.2438	0	0
10	Marker 1 (Glitter)	-	-	-	-	-	-	-	-	-	-	-	-	-	-	-	-	-	-	-	-	-	-	-	-	-	-	-	-	-	-	-	-	-	-	-	-	-	-	-	-	-	-	-	-	-	-	-	-
11	Marker 1 (Glitter)	0.397558	0.0043929	0.00658935	0	0	0	1.30908	0.0087858	0.812687	0.307503	0.195484	0.0505184	0	0	4.56203	0	8.37946	0.00219645	0	1.01256	0.329468	8.32235	0	0	0.294324	0.590845	0	0	0	3.61755	0	0	19.3266	0	0.0175716	0.00219645	0	0	0.197681	0	1.00597	0	1.52873	8.57934	0	14.0046	0	0
12	Marker 1 (Glitter)	-	-	-	-	-	-	-	-	-	-	-	-	-	-	-	-	-	-	-	-	-	-	-	-	-	-	-	-	-	-	-	-	-	-	-	-	-	-	-	-	-	-	-	-	-	-	-	-
13	Marker 1 (Glitter)	0.437103	0	0	0	0	0	2.0024	0.00984465	1.27193	0.454823	0.232334	0.0177204	0	0	4.57973	0	8.9862	0	0	0.86436	0.44104	11.41	0.0531611	0	0.468605	1.19908	0	0	0	2.23867	0	0	19.4904	0	0.0295339	0	0	0	0.261868	0	0.301246	0	1.48457	8.61998	0	15.1745	0	0
14	Washout 1	-	-	-	-	-	-	-	-	-	-	-	-	-	-	-	-	-	-	-	-	-	-	-	-	-	-	-	-	-	-	-	-	-	-	-	-	-	-	-	-	-	-	-	-	-	-	-	-
15	Washout 1	0.860765	0	0	0	0	0.00290799	2.69571	0.00290799	1.11667	0.322787	0.133768	0.1454	0	0	3.41398	0	5.61824	0.00290799	0	0.433291	0.474003	5.40596	0.0785158	0	0.410027	0.596138	0	0	0	2.49215	0	0	18.6838	0	0.0436199	0	0	0	0.671746	0	0.66593	0	0.884029	7.28161	0	17.794	0	0
16	Washout 1	-	-	-	-	-	-	-	-	-	-	-	-	-	-	-	-	-	-	-	-	-	-	-	-	-	-	-	-	-	-	-	-	-	-	-	-	-	-	-	-	-	-	-	-	-	-	-	-
17	Washout 1	0.368569	0	0	0	0	0.00561272	2.51637	0.0168382	1.02713	0.217025	0.104771	0.121609	0	0	2.24696	0	6.88868	0	0	0.688494	0.299345	4.29747	0.117867	0	0.353602	0.791394	0	0	0	3.95697	0	0	16.4977	0	0.0187091	0	0	0	0.306829	0	0.512629	0	1.49111	7.67446	0	20.9523	0	0
18	Washout 1	-	-	-	-	-	-	-	-	-	-	-	-	-	-	-	-	-	-	-	-	-	-	-	-	-	-	-	-	-	-	-	-	-	-	-	-	-	-	-	-	-	-	-	-	-	-	-	-
19	Washout 1	-	-	-	-	-	-	-	-	-	-	-	-	-	-	-	-	-	-	-	-	-	-	-	-	-	-	-	-	-	-	-	-	-	-	-	-	-	-	-	-	-	-	-	-	-	-	-	-
20	Washout 1	0.407141	0	0.00921133	0	0	0	2.46495	0	1.17905	0.561891	0.221072	0.0386876	0	0	2.97894	0	9.23343	0.00368453	0	1.31169	0.399772	3.17054	0.0128959	0	0.377664	1.26932	0	0	0	2.41337	0	0	22.507	0	0.103167	0	0	0	0.394245	0	0.700061	0	1.55303	9.80454	0	19.0214	0	0
21	Washout 1	0.462519	0	0.00184271	0	0	0	2.20388	0	0.600722	0.399867	0.101349	0.0331687	0	0	7.65645	0.00368541	7.98813	0	0	0.641262	0.375912	5.56129	0	0	0.316946	2.0712	0	0	0	2.13385	0	0	19.1439	0	0.0497531	0	0	0	0.241395	0	0.475418	0	1.56814	10.6379	0	17.6071	0	0
22	Washout 1	-	-	-	-	-	-	-	-	-	-	-	-	-	-	-	-	-	-	-	-	-	-	-	-	-	-	-	-	-	-	-	-	-	-	-	-	-	-	-	-	-	-	-	-	-	-	-	-
23	Washout 1	0.384789	0.00475048	0.00237524	0	0	0	2.61514	0.00237524	1.33489	0.313532	0.175768	0.0831334	0	0	4.91675	0	6.87395	0	0	1.12824	0.29453	6.23263	0.954847	0	0.574808	2.92392	0	0	0	0.800456	0	0.0213772	17.2134	0	0.0190019	0	0	0	0.517802	0	0.74345	0	1.23275	6.59129	0	21.6574	0	0
24	Washout 1	-	-	-	-	-	-	-	-	-	-	-	-	-	-	-	-	-	-	-	-	-	-	-	-	-	-	-	-	-	-	-	-	-	-	-	-	-	-	-	-	-	-	-	-	-	-	-	-
25	Washout 1	0.27553	0.00290032	0	0	0	0.00870095	1.72569	0	1.30224	0.265379	0.0754082	0.00145016	0	0	2.96267	0	9.27521	0.00290032	0	0.762783	0.346588	8.80971	0.674323	0	1.75614	4.21996	0	0	0	1.35445	0	0	18.0356	0	0.0116013	0	0	0	0.169668	0	0.343687	0	1.42696	7.05647	0	19.7468	0.00145016	0
26	Washout 1	-	-	-	-	-	-	-	-	-	-	-	-	-	-	-	-	-	-	-	-	-	-	-	-	-	-	-	-	-	-	-	-	-	-	-	-	-	-	-	-	-	-	-	-	-	-	-	-
27	Washout 1	0.60696	0	0.00659739	0	0	0.0032987	4.16625	0.00164935	1.01105	0.235857	0.207818	0.00824674	0	0	5.22514	0	6.72934	0	0	1.1298	0.413986	11.773	1.41019	0	0.501402	6.13888	0	0	0	5.76612	0	0	16.7227	0	0.00989609	0.00494805	0	0	0.219363	0	0.974765	0	1.6543	7.74699	0	10.4305	0	0
28	Marker 2 (Crayon Shavings)	-	-	-	-	-	-	-	-	-	-	-	-	-	-	-	-	-	-	-	-	-	-	-	-	-	-	-	-	-	-	-	-	-	-	-	-	-	-	-	-	-	-	-	-	-	-	-	-
29	Marker 2 (Crayon Shavings)	0.574196	0.00149921	0.00449762	0	0	0	2.74355	0.00299841	1.37927	0.376301	0.238374	0.185901	0	0	5.51558	0	8.57096	0	0	0.686636	0.269857	4.79146	0.145423	0	0.455758	4.27573	0	0	0	3.16782	0	0	18.9575	0	0.0629666	0.00449762	0	0	0.356811	0	1.16788	0	1.01796	7.05676	0	11.1991	0	0
30	Marker 2 (Crayon Shavings)	-	-	-	-	-	-	-	-	-	-	-	-	-	-	-	-	-	-	-	-	-	-	-	-	-	-	-	-	-	-	-	-	-	-	-	-	-	-	-	-	-	-	-	-	-	-	-	-
31	Marker 2 (Crayon Shavings)	0.235138	0.00553266	0	0	0	0	1.90323	0	3.78434	0.0110653	0.154914	0.138316	0	0	0.45921	0	8.99333	0	0	0.48964	0.334726	0.713713	5.93654	0	0.0387286	1.36103	0	0	0.00553266	6.96561	0	0	17.699	0	0.0857562	0.00553266	0	0	0.417716	0	0.998645	0	0.901823	4.76362	0	15.2923	0	0
32	Marker 2 (Crayon Shavings)	-	-	-	-	-	-	-	-	-	-	-	-	-	-	-	-	-	-	-	-	-	-	-	-	-	-	-	-	-	-	-	-	-	-	-	-	-	-	-	-	-	-	-	-	-	-	-	-
33	Marker 2 (Crayon Shavings)	0.973968	0	0.00787045	0	0	0	5.94613	0	8.94083	0	0.161344	0.139701	0	0	0.52732	0	1.41471	0	0	0.678827	0.0747693	2.07977	7.20933	0	0	2.0168	0	0	0.00787045	10.2611	0	0	14.8181	0	0.541094	0.00787045	0	0	0.682762	0.00983807	1.1058	0.00787045	1.12154	5.16695	0	6.88271	0.00590284	0
34	Marker 2 (Crayon Shavings)	-	-	-	-	-	-	-	-	-	-	-	-	-	-	-	-	-	-	-	-	-	-	-	-	-	-	-	-	-	-	-	-	-	-	-	-	-	-	-	-	-	-	-	-	-	-	-	-
35	Marker 2 (Crayon Shavings)	0.367077	0	0	0	0	0	0.82463	0.00775514	4.34288	0.0387757	0.323131	0.333471	0	0.0129252	1.08572	0	6.41609	0	0	1.24341	0.222314	0.930617	10.1773	0	0.0930617	0.307621	0	0	0	1.49933	0	0.00258505	15.7636	0	0.312791	0	0	0	0.860821	0	0.630752	0	1.26409	5.14942	0	19.1319	0	0
36	Marker 2 (Crayon Shavings)	-	-	-	-	-	-	-	-	-	-	-	-	-	-	-	-	-	-	-	-	-	-	-	-	-	-	-	-	-	-	-	-	-	-	-	-	-	-	-	-	-	-	-	-	-	-	-	-
37	Marker 2 (Crayon Shavings)	0.438569	0.00208842	0.00208842	0	0	0	1.60182	0.00208842	3.12428	0.0167074	0.352944	0.129482	0	0	1.45145	0	4.42328	0	0	1.76472	0.288202	6.61195	1.57885	0	0.321617	2.31189	0	0	0	4.6363	0	0	15.7843	0	0.135748	0	0	0	1.17996	0	1.05257	0	1.21964	6.98995	0	17.3256	0	0
38	Marker 2 (Crayon Shavings)	-	-	-	-	-	-	-	-	-	-	-	-	-	-	-	-	-	-	-	-	-	-	-	-	-	-	-	-	-	-	-	-	-	-	-	-	-	-	-	-	-	-	-	-	-	-	-	-
39	Marker 2 (Crayon Shavings)	1.03258	0	0.00479157	0	0	0	3.02587	0	2.84619	0.0239578	0.258745	0.165309	0	0	3.11691	0	7.02204	0	0	0.852899	0.378534	4.16387	0.711548	0	0.709152	4.17345	0	0	0	2.16579	0	0	16.4471	0	0.0790609	0	0	0	0.682798	0	1.18591	0	1.0781	6.93819	0	16.2554	0	0
40	Marker 2 (Crayon Shavings)	-	-	-	-	-	-	-	-	-	-	-	-	-	-	-	-	-	-	-	-	-	-	-	-	-	-	-	-	-	-	-	-	-	-	-	-	-	-	-	-	-	-	-	-	-	-	-	-
41	Marker 2 (Crayon Shavings)	0.287616	0	0	0	0	0	1.09294	0	3.86501	0.0246528	0.134221	0.178048	0	0	1.45178	0	6.94113	0	0	1.60517	0.227354	1.57778	0.605363	0	0.756019	4.11154	0	0	0	1.12307	0	0	13.8631	0	0.120525	0.0027392	0	0	0.525927	0	1.17512	0	1.00803	5.4921	0	23.7105	0	0
42	Washout 2	-	-	-	-	-	-	-	-	-	-	-	-	-	-	-	-	-	-	-	-	-	-	-	-	-	-	-	-	-	-	-	-	-	-	-	-	-	-	-	-	-	-	-	-	-	-	-	-
43	Washout 2	0.00643142	0	0.00643142	0	0	0	0.379454	0	1.06547	0.00428761	0.827509	0.495219	0	0	11.4179	0	1.28843	0	0	0.165073	0.102903	25.9186	9.24838	0	1.21339	1.6786	0	0	0	16.801	0	0	7.06599	0.00643142	0	0	0	0	0.0150066	0	0.340865	0	0.278695	20.1411	0	0.617416	0	0
44	Washout 2	-	-	-	-	-	-	-	-	-	-	-	-	-	-	-	-	-	-	-	-	-	-	-	-	-	-	-	-	-	-	-	-	-	-	-	-	-	-	-	-	-	-	-	-	-	-	-	-
45	Washout 2	0	0	0	0	0	0	0.0312054	0	15.7877	0	1.11225	1.35966	0	0	9.56892	0	2.89319	0	0	0.274162	0.142653	3.08488	0.00891583	0	0.838088	4.6184	0	0	0	19.1133	0	0	13.8597	0.00445792	0	0	0	0	0.218438	0	0.245185	0	0.055724	9.0206	0	9.0518	0	0
46	Washout 2	-	-	-	-	-	-	-	-	-	-	-	-	-	-	-	-	-	-	-	-	-	-	-	-	-	-	-	-	-	-	-	-	-	-	-	-	-	-	-	-	-	-	-	-	-	-	-	-
47	Washout 2	0	0.0164015	0	0	0	0	3.42792	0	9.35542	0	0.249303	0.0852878	0	0	1.61719	0	5.03198	0	0	0.236182	0.390356	6.59013	0	0	0.751189	5.25504	0	0	0	12.0846	0	0	13.0622	0	0.186977	0	0	0	0.724947	0	0.282106	0	1.49254	7.8268	0	19.6424	0	0
48	Washout 2	-	-	-	-	-	-	-	-	-	-	-	-	-	-	-	-	-	-	-	-	-	-	-	-	-	-	-	-	-	-	-	-	-	-	-	-	-	-	-	-	-	-	-	-	-	-	-	-
49	Washout 2	0	0	0.00717086	0	0	0.00717086	3.66431	0	0.982407	0.0358543	0.339421	0.377665	0	0	6.48963	0	10.6057	0	0	0.403958	0.368104	2.32814	0.00239029	0	1.38159	4.43876	0	0.00478057	0	2.11301	0	0	18.8355	0	0.0430251	0.00478057	0	0	0.241419	0	0.721866	0	2.57195	10.2711	0	13.9401	0	0
50	Washout 2	-	-	-	-	-	-	-	-	-	-	-	-	-	-	-	-	-	-	-	-	-	-	-	-	-	-	-	-	-	-	-	-	-	-	-	-	-	-	-	-	-	-	-	-	-	-	-	-
51	Washout 2	0.125316	0	0.00216062	0	0	0.0151243	2.43934	0	2.91468	0.017285	0.414839	0.600653	0	0	5.0148	0	8.31191	0	0	2.9795	0.529352	5.44044	0	0	1.22939	3.47644	0	0	0	2.4415	0	0	14.7527	0	0.0475336	0.00432124	0	0	0.337057	0	1.28341	0	2.32267	7.21215	0	15.5694	0.00432124	0
52	Washout 2	-	-	-	-	-	-	-	-	-	-	-	-	-	-	-	-	-	-	-	-	-	-	-	-	-	-	-	-	-	-	-	-	-	-	-	-	-	-	-	-	-	-	-	-	-	-	-	-
53	Washout 2	0.388134	0	0	0	0	0	4.70514	0.00792111	5.45962	0.00594083	0.590122	0.50497	0	0	3.99818	0	7.00028	0	0	1.61393	0.384174	3.21993	0.0297041	0	1.64759	2.80803	0	0	0	4.68335	0	0.00594083	11.3668	0	0.0792111	0	0	0	0.980237	0	1.27728	0	1.4258	8.5746	0	15.6699	0	0
54	Washout 2	-	-	-	-	-	-	-	-	-	-	-	-	-	-	-	-	-	-	-	-	-	-	-	-	-	-	-	-	-	-	-	-	-	-	-	-	-	-	-	-	-	-	-	-	-	-	-	-
[truncated: 10 more columns]

## Sheet: Cat_5_Phylum
		% Relative Abundance	% Relative Abundance	% Relative Abundance	% Relative Abundance	% Relative Abundance	% Relative Abundance	% Relative Abundance	% Relative Abundance	-	-	-	-	-	-	-	-	-	-	-	-	-	-	-	-	-	-	-	-	-	-	-	-	-	-	-	-	-	-	-	-	-	-	-	-	-	-	-	-
Study Day	Study Phase	Actinobacteriota	Bacteroidota	Campylobacterota	Desulfobacterota	Firmicutes	Fusobacteriota	Proteobacteria	Verrucomicrobiota	-	-	-	-	-	-	-	-	-	-	-	-	-	-	-	-	-	-	-	-	-	-	-	-	-	-	-	-	-	-	-	-	-	-	-	-	-	-	-	-
-3	Baseline	6.77496	26.9736	0.123481	2.04429	59.5944	2.73578	1.75342	0	-	-	-	-	-	-	-	-	-	-	-	-	-	-	-	-	-	-	-	-	-	-	-	-	-	-	-	-	-	-	-	-	-	-	-	-	-	-	-	-
-2	Baseline	8.35201	21.2039	0.162558	2.88417	63.8876	1.45563	2.05414	0	-	-	-	-	-	-	-	-	-	-	-	-	-	-	-	-	-	-	-	-	-	-	-	-	-	-	-	-	-	-	-	-	-	-	-	-	-	-	-	-
-1	Baseline	8.13469	25.5103	0.221695	1.48821	61.1792	1.47724	1.98867	0	-	-	-	-	-	-	-	-	-	-	-	-	-	-	-	-	-	-	-	-	-	-	-	-	-	-	-	-	-	-	-	-	-	-	-	-	-	-	-	-
0	Marker 1 (Glitter)	-	-	-	-	-	-	-	-	-	-	-	-	-	-	-	-	-	-	-	-	-	-	-	-	-	-	-	-	-	-	-	-	-	-	-	-	-	-	-	-	-	-	-	-	-	-	-	-
1	Marker 1 (Glitter)	6.05318	30.1183	0.121397	1.43058	56.0377	2.60884	3.63	0	-	-	-	-	-	-	-	-	-	-	-	-	-	-	-	-	-	-	-	-	-	-	-	-	-	-	-	-	-	-	-	-	-	-	-	-	-	-	-	-
2	Marker 1 (Glitter)	-	-	-	-	-	-	-	-	-	-	-	-	-	-	-	-	-	-	-	-	-	-	-	-	-	-	-	-	-	-	-	-	-	-	-	-	-	-	-	-	-	-	-	-	-	-	-	-
3	Marker 1 (Glitter)	8.15433	22.055	0.182325	1.47537	65.2723	1.15263	1.70799	0	-	-	-	-	-	-	-	-	-	-	-	-	-	-	-	-	-	-	-	-	-	-	-	-	-	-	-	-	-	-	-	-	-	-	-	-	-	-	-	-
4	Marker 1 (Glitter)	-	-	-	-	-	-	-	-	-	-	-	-	-	-	-	-	-	-	-	-	-	-	-	-	-	-	-	-	-	-	-	-	-	-	-	-	-	-	-	-	-	-	-	-	-	-	-	-
5	Marker 1 (Glitter)	4.98836	30.1262	0.281782	2.23588	57.0813	2.06232	3.22416	0	-	-	-	-	-	-	-	-	-	-	-	-	-	-	-	-	-	-	-	-	-	-	-	-	-	-	-	-	-	-	-	-	-	-	-	-	-	-	-	-
6	Marker 1 (Glitter)	-	-	-	-	-	-	-	-	-	-	-	-	-	-	-	-	-	-	-	-	-	-	-	-	-	-	-	-	-	-	-	-	-	-	-	-	-	-	-	-	-	-	-	-	-	-	-	-
7	Marker 1 (Glitter)	8.45408	29.0372	0.0283089	1.65736	56.8623	2.03052	1.93015	0	-	-	-	-	-	-	-	-	-	-	-	-	-	-	-	-	-	-	-	-	-	-	-	-	-	-	-	-	-	-	-	-	-	-	-	-	-	-	-	-
8	Marker 1 (Glitter)	-	-	-	-	-	-	-	-	-	-	-	-	-	-	-	-	-	-	-	-	-	-	-	-	-	-	-	-	-	-	-	-	-	-	-	-	-	-	-	-	-	-	-	-	-	-	-	-
9	Marker 1 (Glitter)	7.48373	19.7651	0.172091	1.18519	64.7198	3.96259	2.71156	0	-	-	-	-	-	-	-	-	-	-	-	-	-	-	-	-	-	-	-	-	-	-	-	-	-	-	-	-	-	-	-	-	-	-	-	-	-	-	-	-
10	Marker 1 (Glitter)	-	-	-	-	-	-	-	-	-	-	-	-	-	-	-	-	-	-	-	-	-	-	-	-	-	-	-	-	-	-	-	-	-	-	-	-	-	-	-	-	-	-	-	-	-	-	-	-
11	Marker 1 (Glitter)	11.257	17.8619	0.0467719	1.6721	65.4473	2.50898	1.20605	0	-	-	-	-	-	-	-	-	-	-	-	-	-	-	-	-	-	-	-	-	-	-	-	-	-	-	-	-	-	-	-	-	-	-	-	-	-	-	-	-
12	Marker 1 (Glitter)	-	-	-	-	-	-	-	-	-	-	-	-	-	-	-	-	-	-	-	-	-	-	-	-	-	-	-	-	-	-	-	-	-	-	-	-	-	-	-	-	-	-	-	-	-	-	-	-
13	Marker 1 (Glitter)	7.82151	28.0608	0.0526379	0.571839	57.0666	2.96447	3.46214	0	-	-	-	-	-	-	-	-	-	-	-	-	-	-	-	-	-	-	-	-	-	-	-	-	-	-	-	-	-	-	-	-	-	-	-	-	-	-	-	-
14	Washout 1	-	-	-	-	-	-	-	-	-	-	-	-	-	-	-	-	-	-	-	-	-	-	-	-	-	-	-	-	-	-	-	-	-	-	-	-	-	-	-	-	-	-	-	-	-	-	-	-
15	Washout 1	6.74564	30.4068	0.293715	1.46123	55.747	2.25671	3.0889	0	-	-	-	-	-	-	-	-	-	-	-	-	-	-	-	-	-	-	-	-	-	-	-	-	-	-	-	-	-	-	-	-	-	-	-	-	-	-	-	-
16	Washout 1	-	-	-	-	-	-	-	-	-	-	-	-	-	-	-	-	-	-	-	-	-	-	-	-	-	-	-	-	-	-	-	-	-	-	-	-	-	-	-	-	-	-	-	-	-	-	-	-
17	Washout 1	8.49065	23.9156	0.0299291	1.40437	63.3921	1.59545	1.17184	0	-	-	-	-	-	-	-	-	-	-	-	-	-	-	-	-	-	-	-	-	-	-	-	-	-	-	-	-	-	-	-	-	-	-	-	-	-	-	-	-
18	Washout 1	-	-	-	-	-	-	-	-	-	-	-	-	-	-	-	-	-	-	-	-	-	-	-	-	-	-	-	-	-	-	-	-	-	-	-	-	-	-	-	-	-	-	-	-	-	-	-	-
19	Washout 1	-	-	-	-	-	-	-	-	-	-	-	-	-	-	-	-	-	-	-	-	-	-	-	-	-	-	-	-	-	-	-	-	-	-	-	-	-	-	-	-	-	-	-	-	-	-	-	-
20	Washout 1	5.75337	29.5447	0.453743	0.849371	54.3418	3.84452	5.21245	0	-	-	-	-	-	-	-	-	-	-	-	-	-	-	-	-	-	-	-	-	-	-	-	-	-	-	-	-	-	-	-	-	-	-	-	-	-	-	-	-
21	Washout 1	8.42517	21.8391	0.0545088	1.50492	64.9271	1.88411	1.36509	0	-	-	-	-	-	-	-	-	-	-	-	-	-	-	-	-	-	-	-	-	-	-	-	-	-	-	-	-	-	-	-	-	-	-	-	-	-	-	-	-
22	Washout 1	-	-	-	-	-	-	-	-	-	-	-	-	-	-	-	-	-	-	-	-	-	-	-	-	-	-	-	-	-	-	-	-	-	-	-	-	-	-	-	-	-	-	-	-	-	-	-	-
23	Washout 1	8.54998	24.6329	0.0489503	1.1884	63.0616	1.24551	1.27271	0	-	-	-	-	-	-	-	-	-	-	-	-	-	-	-	-	-	-	-	-	-	-	-	-	-	-	-	-	-	-	-	-	-	-	-	-	-	-	-	-
24	Washout 1	-	-	-	-	-	-	-	-	-	-	-	-	-	-	-	-	-	-	-	-	-	-	-	-	-	-	-	-	-	-	-	-	-	-	-	-	-	-	-	-	-	-	-	-	-	-	-	-
25	Washout 1	4.62472	32.5425	0.257884	3.26162	52.6378	3.27635	3.39916	0	-	-	-	-	-	-	-	-	-	-	-	-	-	-	-	-	-	-	-	-	-	-	-	-	-	-	-	-	-	-	-	-	-	-	-	-	-	-	-	-
26	Washout 1	-	-	-	-	-	-	-	-	-	-	-	-	-	-	-	-	-	-	-	-	-	-	-	-	-	-	-	-	-	-	-	-	-	-	-	-	-	-	-	-	-	-	-	-	-	-	-	-
27	Washout 1	6.75037	24.9315	1.39393	2.21358	56.0469	2.99146	5.6723	0	-	-	-	-	-	-	-	-	-	-	-	-	-	-	-	-	-	-	-	-	-	-	-	-	-	-	-	-	-	-	-	-	-	-	-	-	-	-	-	-
28	Marker 2 (Crayon Shavings)	-	-	-	-	-	-	-	-	-	-	-	-	-	-	-	-	-	-	-	-	-	-	-	-	-	-	-	-	-	-	-	-	-	-	-	-	-	-	-	-	-	-	-	-	-	-	-	-
29	Marker 2 (Crayon Shavings)	8.69498	24.231	0.437597	3.00104	59.5598	2.11548	1.96012	0	-	-	-	-	-	-	-	-	-	-	-	-	-	-	-	-	-	-	-	-	-	-	-	-	-	-	-	-	-	-	-	-	-	-	-	-	-	-	-	-
30	Marker 2 (Crayon Shavings)	-	-	-	-	-	-	-	-	-	-	-	-	-	-	-	-	-	-	-	-	-	-	-	-	-	-	-	-	-	-	-	-	-	-	-	-	-	-	-	-	-	-	-	-	-	-	-	-
31	Marker 2 (Crayon Shavings)	5.41344	29.9615	0.455216	2.2916	55.2725	2.88389	3.7219	0	-	-	-	-	-	-	-	-	-	-	-	-	-	-	-	-	-	-	-	-	-	-	-	-	-	-	-	-	-	-	-	-	-	-	-	-	-	-	-	-
32	Marker 2 (Crayon Shavings)	-	-	-	-	-	-	-	-	-	-	-	-	-	-	-	-	-	-	-	-	-	-	-	-	-	-	-	-	-	-	-	-	-	-	-	-	-	-	-	-	-	-	-	-	-	-	-	-
33	Marker 2 (Crayon Shavings)	3.88776	31.8875	2.67957	1.84441	48.1722	7.55585	3.97273	0	-	-	-	-	-	-	-	-	-	-	-	-	-	-	-	-	-	-	-	-	-	-	-	-	-	-	-	-	-	-	-	-	-	-	-	-	-	-	-	-
34	Marker 2 (Crayon Shavings)	-	-	-	-	-	-	-	-	-	-	-	-	-	-	-	-	-	-	-	-	-	-	-	-	-	-	-	-	-	-	-	-	-	-	-	-	-	-	-	-	-	-	-	-	-	-	-	-
35	Marker 2 (Crayon Shavings)	6.15226	19.4728	0.0433894	0.844286	71.4931	1.63795	0.356155	0	-	-	-	-	-	-	-	-	-	-	-	-	-	-	-	-	-	-	-	-	-	-	-	-	-	-	-	-	-	-	-	-	-	-	-	-	-	-	-	-
36	Marker 2 (Crayon Shavings)	-	-	-	-	-	-	-	-	-	-	-	-	-	-	-	-	-	-	-	-	-	-	-	-	-	-	-	-	-	-	-	-	-	-	-	-	-	-	-	-	-	-	-	-	-	-	-	-
37	Marker 2 (Crayon Shavings)	8.35376	29.7023	0.627513	1.85312	56.5251	0.983757	1.95444	0	-	-	-	-	-	-	-	-	-	-	-	-	-	-	-	-	-	-	-	-	-	-	-	-	-	-	-	-	-	-	-	-	-	-	-	-	-	-	-	-
38	Marker 2 (Crayon Shavings)	-	-	-	-	-	-	-	-	-	-	-	-	-	-	-	-	-	-	-	-	-	-	-	-	-	-	-	-	-	-	-	-	-	-	-	-	-	-	-	-	-	-	-	-	-	-	-	-
39	Marker 2 (Crayon Shavings)	6.08626	29.2719	0.122347	1.42155	60.216	1.81578	1.06616	0	-	-	-	-	-	-	-	-	-	-	-	-	-	-	-	-	-	-	-	-	-	-	-	-	-	-	-	-	-	-	-	-	-	-	-	-	-	-	-	-
40	Marker 2 (Crayon Shavings)	-	-	-	-	-	-	-	-	-	-	-	-	-	-	-	-	-	-	-	-	-	-	-	-	-	-	-	-	-	-	-	-	-	-	-	-	-	-	-	-	-	-	-	-	-	-	-	-
41	Marker 2 (Crayon Shavings)	8.09828	21.3768	0.0467052	0.761499	68.8801	0.590923	0.24571	0	-	-	-	-	-	-	-	-	-	-	-	-	-	-	-	-	-	-	-	-	-	-	-	-	-	-	-	-	-	-	-	-	-	-	-	-	-	-	-	-
42	Washout 2	-	-	-	-	-	-	-	-	-	-	-	-	-	-	-	-	-	-	-	-	-	-	-	-	-	-	-	-	-	-	-	-	-	-	-	-	-	-	-	-	-	-	-	-	-	-	-	-
43	Washout 2	9.10064	28.4341	0.0933798	1.66138	58.3507	1.34428	1.0155	0	-	-	-	-	-	-	-	-	-	-	-	-	-	-	-	-	-	-	-	-	-	-	-	-	-	-	-	-	-	-	-	-	-	-	-	-	-	-	-	-
44	Washout 2	-	-	-	-	-	-	-	-	-	-	-	-	-	-	-	-	-	-	-	-	-	-	-	-	-	-	-	-	-	-	-	-	-	-	-	-	-	-	-	-	-	-	-	-	-	-	-	-
45	Washout 2	8.95079	17.9233	0.0585302	0.62649	71.2291	0.856276	0.355517	0	-	-	-	-	-	-	-	-	-	-	-	-	-	-	-	-	-	-	-	-	-	-	-	-	-	-	-	-	-	-	-	-	-	-	-	-	-	-	-	-
46	Washout 2	-	-	-	-	-	-	-	-	-	-	-	-	-	-	-	-	-	-	-	-	-	-	-	-	-	-	-	-	-	-	-	-	-	-	-	-	-	-	-	-	-	-	-	-	-	-	-	-
47	Washout 2	8.94897	20.1559	0.14371	0.971867	67.0199	1.14481	1.61491	0	-	-	-	-	-	-	-	-	-	-	-	-	-	-	-	-	-	-	-	-	-	-	-	-	-	-	-	-	-	-	-	-	-	-	-	-	-	-	-	-
48	Washout 2	-	-	-	-	-	-	-	-	-	-	-	-	-	-	-	-	-	-	-	-	-	-	-	-	-	-	-	-	-	-	-	-	-	-	-	-	-	-	-	-	-	-	-	-	-	-	-	-
49	Washout 2	6.91631	25.6951	0.188627	1.75586	61.3921	1.16902	2.88296	0	-	-	-	-	-	-	-	-	-	-	-	-	-	-	-	-	-	-	-	-	-	-	-	-	-	-	-	-	-	-	-	-	-	-	-	-	-	-	-	-
50	Washout 2	-	-	-	-	-	-	-	-	-	-	-	-	-	-	-	-	-	-	-	-	-	-	-	-	-	-	-	-	-	-	-	-	-	-	-	-	-	-	-	-	-	-	-	-	-	-	-	-
51	Washout 2	8.33777	25.378	0.235588	1.13287	62.3612	0.850166	1.70443	0	-	-	-	-	-	-	-	-	-	-	-	-	-	-	-	-	-	-	-	-	-	-	-	-	-	-	-	-	-	-	-	-	-	-	-	-	-	-	-	-
52	Washout 2	-	-	-	-	-	-	-	-	-	-	-	-	-	-	-	-	-	-	-	-	-	-	-	-	-	-	-	-	-	-	-	-	-	-	-	-	-	-	-	-	-	-	-	-	-	-	-	-
53	Washout 2	10.6497	29.2896	0.203216	0.72451	58.0226	0.556635	0.55369	0	-	-	-	-	-	-	-	-	-	-	-	-	-	-	-	-	-	-	-	-	-	-	-	-	-	-	-	-	-	-	-	-	-	-	-	-	-	-	-	-
54	Washout 2	-	-	-	-	-	-	-	-	-	-	-	-	-	-	-	-	-	-	-	-	-	-	-	-	-	-	-	-	-	-	-	-	-	-	-	-	-	-	-	-	-	-	-	-	-	-	-	-
-	-	-	-	-	-	-	-	-	-	-	-	-	-	-	-	-	-	-	-	-	-	-	-	-	-	-	-	-	-	-	-	-	-	-	-	-	-	-	-	-	-	-	-	-	-	-	-	-	-
-	-	-	-	-	-	-	-	-	-	-	-	-	-	-	-	-	-	-	-	-	-	-	-	-	-	-	-	-	-	-	-	-	-	-	-	-	-	-	-	-	-	-	-	-	-	-	-	-	-
[truncated: 11 more columns]

[truncated: 3 more sheets: Cat_5_Family, Cat_6_Phylum, Cat_6_Family]
